# Supplementary material for: The doodle dilemma: How the physical health of ‘Designer-crossbreed’ Cockapoo, Labradoodle and Cavapoo dogs’ compares to their purebred progenitor breeds
Source: PLoS One. 2024 Aug 28;19(8):e0306350. doi: 10.1371/journal.pone.0306350 (PMC11355567; doi:10.1371/journal.pone.0306350)
Supplement: S1 Dataset — (XLSX) [file pone.0306350.s003.xlsx]

## Sheet: Sheet2
ID	Breedofdog	ToyPoodleNoncodedequivalent	MiniPoodleNoncodedequivalent	StandardPoodleNoncodedequivalent	IdontknowNoncodedequivalent	GenerationofcrossNoncodedequivalent	KCregisteredNoncodedequivalent	DOB	SexNoncodedequivalent	NeuterstatusNoncodedequivalent	insured	PrimarycarerfordogNoncodedequivalent	AgeNoncodedequivalent	OwnergenderNoncodedequivalent	RegisteredwithavetNoncodedequivalent	OphthalmologicaldisorderPROMPTED	DiarrhoeaPROMPTED	VomitingPROMPTED	RoundworminfestationPROMPTED	ParasiteinfestationPROMPTED	AlopeciaPROMPTED	WoundPROMPTED	PruritusPROMPTED	CoughingPROMPTED	OtitisexternaPROMPTED	AnalsacimpactionPROMPTED	DentaldiseasePROMPTED	LamenessPROMPTED	OvergrownnailsPORMPTED	ObesityPROMPTED	WeightlossPROMPTED	OsteoarthritisPROMPTED	MultiplemassesPROMPTED	SeizuredisorderPROMPTED	UrinaryincontinencePROMPTED	DyspnoeaPROMPTED	DietaryindiscretionPROMPTED	AdversereactiontodrugvaccinationUNPROMPTED	AllergyAllergicskindisorderUNPROMPTED	AnalSacdisordersPROMPTEDUNPROMPTED	AnxiousDistressedUNPROMPTED	BehaviourdisorderUNPROMPTED	ClawinjuryorClawnaildisorderUNPROMPTED	ConjuctivitisUNPROMPTED	CryptorchidismUNPROMPTED	DentaldiseasePROMPTEDUNPROMPTED	DermatitisUNPROMPTED	ElbowdysplasiaElbowjointdisorderUNPROMPTED	FoodhypersensitivityFoodintoleranceUNPROMPTED
1	Cockapoo	No	No	No	Yes	F1	Yes	999	Female	Yes	Yes	Yes	25-34	F	999	999	999	999	999	999	999	999	999	999	999	999	999	999	999	999	999	999	999	999	999	999	999	999	999	999	999	999	999	999	999	999	999	999	999
2	Cockapoo	No	Yes	No	No	F1	No	2021-03-06	Male	Yes	Yes	Yes	45-54	F	Yes	Yes, but did not seek vet advice or appointment	Yes, but did not seek vet advice or appointment	Yes, but did not seek vet advice or appointment	Yes, but did not seek vet advice or appointment	Yes, but did not seek vet advice or appointment	Yes, but did not seek vet advice or appointment	Yes, but did not seek vet advice or appointment	Yes, but did not seek vet advice or appointment	Yes, but did not seek vet advice or appointment	Yes, but did not seek vet advice or appointment	Yes, but did not seek vet advice or appointment	Yes, but did not seek vet advice or appointment	Yes, but did not seek vet advice or appointment	Yes, but did not seek vet advice or appointment	Yes, but did not seek vet advice or appointment	Yes, but did not seek vet advice or appointment	Yes, but did not seek vet advice or appointment	Yes, but did not seek vet advice or appointment	Yes, but did not seek vet advice or appointment	Yes, but did not seek vet advice or appointment	Yes, but did not seek vet advice or appointment	Yes, but did not seek vet advice or appointment	No	No	No	No	No	No	No	No	No	No	No	No
3	Labradoodle	No	Yes	No	No	Multi	No	44883	Female	No	Yes	Yes	25-34	F	Yes	Yes, but did not seek vet advice or appointment	Yes, but did not seek vet advice or appointment	Yes, and I sought vet advice or vet appointment	Yes, but did not seek vet advice or appointment	Yes, but did not seek vet advice or appointment	Yes, but did not seek vet advice or appointment	Yes, but did not seek vet advice or appointment	Yes, but did not seek vet advice or appointment	Yes, but did not seek vet advice or appointment	Yes, but did not seek vet advice or appointment	Yes, but did not seek vet advice or appointment	Yes, but did not seek vet advice or appointment	Yes, but did not seek vet advice or appointment	Yes, but did not seek vet advice or appointment	Yes, but did not seek vet advice or appointment	Yes, but did not seek vet advice or appointment	Yes, but did not seek vet advice or appointment	Yes, but did not seek vet advice or appointment	Yes, but did not seek vet advice or appointment	Yes, but did not seek vet advice or appointment	Yes, but did not seek vet advice or appointment	Yes, but did not seek vet advice or appointment	No	No	No	No	No	No	No	No	No	No	No	No
4	M Poodle	No	Yes	No	No	999	Yes	43952	Female	No	No but I plan to	share in house	18-24	M	Not yet, but intend to	Yes, but did not seek vet advice or appointment	Not sure/ can't remember	Not sure/ can't remember	Yes, but did not seek vet advice or appointment	Yes, but did not seek vet advice or appointment	Yes, but did not seek vet advice or appointment	Yes, but did not seek vet advice or appointment	Yes, but did not seek vet advice or appointment	Yes, but did not seek vet advice or appointment	Yes, but did not seek vet advice or appointment	Yes, but did not seek vet advice or appointment	Yes, but did not seek vet advice or appointment	Yes, but did not seek vet advice or appointment	Yes, but did not seek vet advice or appointment	Yes, but did not seek vet advice or appointment	Yes, but did not seek vet advice or appointment	Yes, but did not seek vet advice or appointment	Yes, but did not seek vet advice or appointment	Yes, but did not seek vet advice or appointment	Yes, but did not seek vet advice or appointment	Yes, but did not seek vet advice or appointment	Yes, but did not seek vet advice or appointment	No	No	No	No	No	No	No	No	No	No	No	No
5	S Poodle	No	No	Yes	No	999	999	999	999	999	999	999	999	999	999	999	999	999	999	999	999	999	999	999	999	999	999	999	999	999	999	999	999	999	999	999	999	999	999	999	999	999	999	999	999	999	999	999	999
6	Cavapoo	No	Yes	No	No	F1	No	44453	Male	Yes	Yes	Yes	35-44	M	Yes	Yes, but did not seek vet advice or appointment	Yes, but did not seek vet advice or appointment	Yes, but did not seek vet advice or appointment	Yes, but did not seek vet advice or appointment	Yes, but did not seek vet advice or appointment	Yes, but did not seek vet advice or appointment	Yes, but did not seek vet advice or appointment	Yes, but did not seek vet advice or appointment	Yes, but did not seek vet advice or appointment	Yes, but did not seek vet advice or appointment	Yes, but did not seek vet advice or appointment	Yes, but did not seek vet advice or appointment	Yes, but did not seek vet advice or appointment	Yes, but did not seek vet advice or appointment	Yes, but did not seek vet advice or appointment	Yes, but did not seek vet advice or appointment	Yes, but did not seek vet advice or appointment	Yes, but did not seek vet advice or appointment	Yes, but did not seek vet advice or appointment	Yes, but did not seek vet advice or appointment	Yes, but did not seek vet advice or appointment	Yes, but did not seek vet advice or appointment	No	No	No	No	No	No	No	No	No	No	No	No
7	Labrador	999	999	999	999	999	Yes	2020-03-03	999	999	999	999	999	999	999	999	999	999	999	999	999	999	999	999	999	999	999	999	999	999	999	999	999	999	999	999	999	999	999	999	999	999	999	999	999	999	999	999	999
8	Labradoodle	No	Yes	No	No	F1B	No	2021-05-10	Male	Yes	Yes	Yes	45-54	F	Yes	Yes, but did not seek vet advice or appointment	Yes, but did not seek vet advice or appointment	Yes, but did not seek vet advice or appointment	Yes, but did not seek vet advice or appointment	Yes, but did not seek vet advice or appointment	Yes, but did not seek vet advice or appointment	Yes, but did not seek vet advice or appointment	Yes, but did not seek vet advice or appointment	Yes, but did not seek vet advice or appointment	Not sure/ can't remember	Yes, but did not seek vet advice or appointment	Yes, but did not seek vet advice or appointment	Yes, but did not seek vet advice or appointment	Yes, but did not seek vet advice or appointment	Yes, but did not seek vet advice or appointment	Yes, but did not seek vet advice or appointment	Yes, but did not seek vet advice or appointment	Yes, but did not seek vet advice or appointment	Yes, but did not seek vet advice or appointment	Yes, but did not seek vet advice or appointment	Yes, but did not seek vet advice or appointment	Yes, but did not seek vet advice or appointment	No	No	No	No	No	No	No	No	No	No	No	No
9	Cavapoo	Yes	No	No	No	F1	No	2020-11-11	Male	Yes	Yes	share in house	25-34	F	Yes	Yes, but did not seek vet advice or appointment	Yes, but did not seek vet advice or appointment	Yes, but did not seek vet advice or appointment	Yes, but did not seek vet advice or appointment	Yes, but did not seek vet advice or appointment	Yes, but did not seek vet advice or appointment	Yes, but did not seek vet advice or appointment	Yes, but did not seek vet advice or appointment	Yes, but did not seek vet advice or appointment	Yes, but did not seek vet advice or appointment	Yes, but did not seek vet advice or appointment	Yes, but did not seek vet advice or appointment	Yes, but did not seek vet advice or appointment	Yes, but did not seek vet advice or appointment	Yes, but did not seek vet advice or appointment	Yes, but did not seek vet advice or appointment	Yes, but did not seek vet advice or appointment	Yes, but did not seek vet advice or appointment	Yes, but did not seek vet advice or appointment	Yes, but did not seek vet advice or appointment	Yes, but did not seek vet advice or appointment	Yes, but did not seek vet advice or appointment	No	No	No	No	No	No	No	No	No	No	No	No
10	Cavapoo	No	Yes	No	No	F1	Not sure	2022-10-14	Male	No	Yes	share in house	25-34	F	Yes	Yes, but did not seek vet advice or appointment	Yes, and I sought vet advice or vet appointment	Yes, and I sought vet advice or vet appointment	Yes, but did not seek vet advice or appointment	Yes, but did not seek vet advice or appointment	Yes, but did not seek vet advice or appointment	Yes, but did not seek vet advice or appointment	Yes, but did not seek vet advice or appointment	Yes, and I sought vet advice or vet appointment	Yes, but did not seek vet advice or appointment	Yes, but did not seek vet advice or appointment	Yes, but did not seek vet advice or appointment	Yes, but did not seek vet advice or appointment	Yes, but did not seek vet advice or appointment	Yes, but did not seek vet advice or appointment	Yes, but did not seek vet advice or appointment	Yes, but did not seek vet advice or appointment	Yes, but did not seek vet advice or appointment	Yes, but did not seek vet advice or appointment	Yes, but did not seek vet advice or appointment	Yes, but did not seek vet advice or appointment	Yes, and I sought vet advice or vet appointment	No	No	No	No	No	No	No	No	No	No	No	No
11	Labradoodle	No	No	Yes	No	Multi	No	2020-12-18	Female	Yes	Yes	share in house	45-54	F	Yes	Yes, but did not seek vet advice or appointment	Yes, and I sought vet advice or vet appointment	Yes, and I sought vet advice or vet appointment	Yes, but did not seek vet advice or appointment	Yes, but did not seek vet advice or appointment	Yes, but did not seek vet advice or appointment	Not sure/ can't remember	Not sure/ can't remember	Yes, but did not seek vet advice or appointment	Not sure/ can't remember	Yes, but did not seek vet advice or appointment	Yes, but did not seek vet advice or appointment	Yes, but did not seek vet advice or appointment	Yes, but did not seek vet advice or appointment	Yes, but did not seek vet advice or appointment	Yes, but did not seek vet advice or appointment	Yes, but did not seek vet advice or appointment	Yes, but did not seek vet advice or appointment	Yes, but did not seek vet advice or appointment	Yes, but did not seek vet advice or appointment	Yes, but did not seek vet advice or appointment	Yes, but did not seek vet advice or appointment	No	No	No	No	No	No	No	No	No	No	No	No
12	Cavapoo	No	Yes	No	No	F1	No	2020-12-17	Female	Yes	Yes	share in house	45-54	M	Yes	Yes, but did not seek vet advice or appointment	Yes, but did not seek vet advice or appointment	Yes, and I sought vet advice or vet appointment	Yes, but did not seek vet advice or appointment	Yes, but did not seek vet advice or appointment	Yes, but did not seek vet advice or appointment	Yes, but did not seek vet advice or appointment	Yes, but did not seek vet advice or appointment	Yes, but did not seek vet advice or appointment	Yes, but did not seek vet advice or appointment	Not sure/ can't remember	Yes, but did not seek vet advice or appointment	Yes, but did not seek vet advice or appointment	Yes, but did not seek vet advice or appointment	Yes, but did not seek vet advice or appointment	Yes, but did not seek vet advice or appointment	Yes, but did not seek vet advice or appointment	Yes, but did not seek vet advice or appointment	Yes, but did not seek vet advice or appointment	Yes, but did not seek vet advice or appointment	Yes, but did not seek vet advice or appointment	Yes, but did not seek vet advice or appointment	No	No	Yes, but did not seek vet advice or appointment	No	No	No	No	No	No	No	No	No
13	M Poodle	No	Yes	No	No	999	No	43694	Male	No	No but I plan to	Yes	25-34	F	999	999	999	999	999	999	999	999	999	999	999	999	999	999	999	999	999	999	999	999	999	999	999	999	999	999	999	999	999	999	999	999	999	999	999
14	Cockapoo	No	Yes	No	No	F1	No	2020-02-01	Female	Yes	Yes	Yes	18-24	F	Yes	Yes, but did not seek vet advice or appointment	Yes, but did not seek vet advice or appointment	Yes, but did not seek vet advice or appointment	Yes, but did not seek vet advice or appointment	Yes, but did not seek vet advice or appointment	Yes, but did not seek vet advice or appointment	Yes, but did not seek vet advice or appointment	Yes, but did not seek vet advice or appointment	Yes, but did not seek vet advice or appointment	Yes, but did not seek vet advice or appointment	Not sure/ can't remember	Yes, but did not seek vet advice or appointment	Yes, but did not seek vet advice or appointment	Yes, but did not seek vet advice or appointment	Yes, but did not seek vet advice or appointment	Yes, but did not seek vet advice or appointment	Yes, but did not seek vet advice or appointment	Yes, but did not seek vet advice or appointment	Yes, but did not seek vet advice or appointment	Yes, but did not seek vet advice or appointment	Yes, but did not seek vet advice or appointment	Yes, but did not seek vet advice or appointment	No	No	Yes, but did not seek vet advice or appointment	No	No	No	No	No	No	No	No	No
15	Cockapoo	No	Yes	No	No	F1	Not sure	2020-04-05	Male	No	Yes	Yes	45-54	F	999	999	999	999	999	999	999	999	999	999	999	999	999	999	999	999	999	999	999	999	999	999	999	999	999	999	999	999	999	999	999	999	999	999	999
16	Cockapoo	No	Yes	No	No	F1	No	2019-08-12	Female	No	Yes	Yes	999	F	Yes	Yes, but did not seek vet advice or appointment	Yes, but did not seek vet advice or appointment	Yes, but did not seek vet advice or appointment	Yes, but did not seek vet advice or appointment	Yes, but did not seek vet advice or appointment	Yes, but did not seek vet advice or appointment	Yes, but did not seek vet advice or appointment	Yes, but did not seek vet advice or appointment	Yes, but did not seek vet advice or appointment	Yes, but did not seek vet advice or appointment	Yes, but did not seek vet advice or appointment	Yes, but did not seek vet advice or appointment	Yes, but did not seek vet advice or appointment	Yes, but did not seek vet advice or appointment	Yes, but did not seek vet advice or appointment	Yes, but did not seek vet advice or appointment	Yes, but did not seek vet advice or appointment	Yes, but did not seek vet advice or appointment	Yes, but did not seek vet advice or appointment	Yes, but did not seek vet advice or appointment	Yes, but did not seek vet advice or appointment	Yes, but did not seek vet advice or appointment	No	No	No	No	No	No	No	No	No	No	No	No
17	Cockapoo	No	Yes	No	No	F1	No	2022-06-13	Male	No	Yes	share in house	55-64	M	Yes	Not sure/ can't remember	Yes, and I sought vet advice or vet appointment	Not sure/ can't remember	Yes, but did not seek vet advice or appointment	Yes, but did not seek vet advice or appointment	Yes, but did not seek vet advice or appointment	Not sure/ can't remember	Yes, but did not seek vet advice or appointment	Yes, but did not seek vet advice or appointment	Yes, but did not seek vet advice or appointment	Yes, but did not seek vet advice or appointment	Yes, but did not seek vet advice or appointment	Yes, but did not seek vet advice or appointment	Yes, but did not seek vet advice or appointment	Yes, but did not seek vet advice or appointment	Yes, but did not seek vet advice or appointment	Yes, but did not seek vet advice or appointment	Yes, but did not seek vet advice or appointment	Yes, but did not seek vet advice or appointment	Yes, but did not seek vet advice or appointment	Yes, but did not seek vet advice or appointment	Yes, but did not seek vet advice or appointment	No	No	No	No	No	No	No	No	No	No	No	No
18	Cockapoo	No	Yes	No	No	F1	No	2020-03-21	Female	Yes	Yes	Yes	45-54	F	Yes	Yes, but did not seek vet advice or appointment	Yes, and I sought vet advice or vet appointment	Yes, and I sought vet advice or vet appointment	Yes, but did not seek vet advice or appointment	Yes, but did not seek vet advice or appointment	Yes, but did not seek vet advice or appointment	Yes, but did not seek vet advice or appointment	Yes, but did not seek vet advice or appointment	Yes, but did not seek vet advice or appointment	Yes, but did not seek vet advice or appointment	Not sure/ can't remember	Yes, but did not seek vet advice or appointment	Yes, but did not seek vet advice or appointment	Yes, but did not seek vet advice or appointment	Yes, but did not seek vet advice or appointment	Yes, but did not seek vet advice or appointment	Yes, but did not seek vet advice or appointment	Yes, but did not seek vet advice or appointment	Yes, but did not seek vet advice or appointment	Yes, but did not seek vet advice or appointment	Yes, but did not seek vet advice or appointment	Yes, but did not seek vet advice or appointment	No	No	Yes, but did not seek vet advice or appointment	No	No	No	No	No	No	No	No	No
19	Cockapoo	Yes	No	No	No	F1	No	43927	Male	Yes	Yes	Yes	45-54	F	Yes	Yes, but did not seek vet advice or appointment	Not sure/ can't remember	Not sure/ can't remember	Yes, but did not seek vet advice or appointment	Yes, but did not seek vet advice or appointment	Yes, but did not seek vet advice or appointment	Yes, but did not seek vet advice or appointment	Not sure/ can't remember	Yes, but did not seek vet advice or appointment	Yes, but did not seek vet advice or appointment	Yes, but did not seek vet advice or appointment	Yes, but did not seek vet advice or appointment	Yes, but did not seek vet advice or appointment	Yes, but did not seek vet advice or appointment	Yes, but did not seek vet advice or appointment	Yes, but did not seek vet advice or appointment	Yes, but did not seek vet advice or appointment	Yes, but did not seek vet advice or appointment	Yes, but did not seek vet advice or appointment	Yes, but did not seek vet advice or appointment	Yes, but did not seek vet advice or appointment	Yes, but did not seek vet advice or appointment	No	No	No	No	No	No	No	No	No	No	No	No
20	Cockapoo	Yes	No	No	No	F1	Yes	43673	Female	Yes	Yes	Yes	999	F	999	999	999	999	999	999	999	999	999	999	999	999	999	999	999	999	999	999	999	999	999	999	999	999	999	999	999	999	999	999	999	999	999	999	999
21	Cockapoo	No	Yes	No	No	F1	No	43852	Female	Yes	Yes	Yes	45-54	F	Yes	Yes, but did not seek vet advice or appointment	Not sure/ can't remember	Not sure/ can't remember	Yes, but did not seek vet advice or appointment	Yes, but did not seek vet advice or appointment	Yes, but did not seek vet advice or appointment	Yes, but did not seek vet advice or appointment	Yes, but did not seek vet advice or appointment	Yes, but did not seek vet advice or appointment	Not sure/ can't remember	Yes, but did not seek vet advice or appointment	Yes, but did not seek vet advice or appointment	Yes, but did not seek vet advice or appointment	Yes, but did not seek vet advice or appointment	Yes, but did not seek vet advice or appointment	Yes, but did not seek vet advice or appointment	Yes, but did not seek vet advice or appointment	Yes, but did not seek vet advice or appointment	Yes, but did not seek vet advice or appointment	Yes, but did not seek vet advice or appointment	Yes, but did not seek vet advice or appointment	Yes, but did not seek vet advice or appointment	No	No	No	No	No	No	No	No	No	No	No	No
22	Cockapoo	No	Yes	No	No	F1B	No	44165	Male	Yes	Yes	Yes	25-34	F	Yes	Yes, but did not seek vet advice or appointment	Yes, but did not seek vet advice or appointment	Not sure/ can't remember	Yes, but did not seek vet advice or appointment	Yes, and I sought vet advice or vet appointment	Yes, but did not seek vet advice or appointment	Yes, and I sought vet advice or vet appointment	Not sure/ can't remember	Yes, but did not seek vet advice or appointment	Yes, but did not seek vet advice or appointment	Yes, but did not seek vet advice or appointment	Yes, but did not seek vet advice or appointment	Yes, but did not seek vet advice or appointment	Yes, but did not seek vet advice or appointment	Yes, but did not seek vet advice or appointment	Yes, but did not seek vet advice or appointment	Yes, but did not seek vet advice or appointment	Yes, but did not seek vet advice or appointment	Yes, but did not seek vet advice or appointment	Yes, but did not seek vet advice or appointment	Yes, but did not seek vet advice or appointment	Not sure/ can't remember	No	No	No	No	No	No	No	No	No	No	No	No
23	Cockapoo	No	Yes	No	No	I don't know	Not sure	2022-04-25	Female	No	Yes	Yes	55-64	F	Yes	Yes, but did not seek vet advice or appointment	Yes, but did not seek vet advice or appointment	Not sure/ can't remember	Yes, but did not seek vet advice or appointment	Yes, but did not seek vet advice or appointment	Yes, but did not seek vet advice or appointment	Yes, but did not seek vet advice or appointment	Yes, but did not seek vet advice or appointment	Yes, but did not seek vet advice or appointment	Not sure/ can't remember	Yes, but did not seek vet advice or appointment	Yes, but did not seek vet advice or appointment	Yes, but did not seek vet advice or appointment	Yes, but did not seek vet advice or appointment	Yes, but did not seek vet advice or appointment	Yes, but did not seek vet advice or appointment	Yes, but did not seek vet advice or appointment	Yes, but did not seek vet advice or appointment	Yes, but did not seek vet advice or appointment	Yes, but did not seek vet advice or appointment	Yes, but did not seek vet advice or appointment	Not sure/ can't remember	No	No	No	No	No	No	No	No	No	No	No	No
24	Cockapoo	No	Yes	No	No	F1	No	2022-01-05	Male	No	Yes	share in house	35-44	F	Yes	Yes, but did not seek vet advice or appointment	Yes, but did not seek vet advice or appointment	Yes, but did not seek vet advice or appointment	Yes, but did not seek vet advice or appointment	Yes, but did not seek vet advice or appointment	Yes, but did not seek vet advice or appointment	Yes, but did not seek vet advice or appointment	Yes, but did not seek vet advice or appointment	Yes, but did not seek vet advice or appointment	Not sure/ can't remember	Yes, but did not seek vet advice or appointment	Yes, but did not seek vet advice or appointment	Yes, but did not seek vet advice or appointment	Yes, but did not seek vet advice or appointment	Yes, but did not seek vet advice or appointment	Yes, but did not seek vet advice or appointment	Yes, but did not seek vet advice or appointment	Yes, but did not seek vet advice or appointment	Yes, but did not seek vet advice or appointment	Yes, but did not seek vet advice or appointment	Yes, but did not seek vet advice or appointment	Not sure/ can't remember	No	No	No	No	No	No	No	No	No	No	No	No
25	Cockapoo	No	Yes	No	No	F1	No	2020-06-03	Male	No	Yes	share in house	45-54	F	Yes	Yes, but did not seek vet advice or appointment	Yes, but did not seek vet advice or appointment	Yes, but did not seek vet advice or appointment	Yes, but did not seek vet advice or appointment	Yes, but did not seek vet advice or appointment	Yes, but did not seek vet advice or appointment	Yes, but did not seek vet advice or appointment	Yes, but did not seek vet advice or appointment	Yes, but did not seek vet advice or appointment	Not sure/ can't remember	Yes, but did not seek vet advice or appointment	Yes, but did not seek vet advice or appointment	Yes, but did not seek vet advice or appointment	Yes, but did not seek vet advice or appointment	Yes, but did not seek vet advice or appointment	Yes, but did not seek vet advice or appointment	Yes, but did not seek vet advice or appointment	Yes, but did not seek vet advice or appointment	Yes, but did not seek vet advice or appointment	Yes, but did not seek vet advice or appointment	Yes, but did not seek vet advice or appointment	Not sure/ can't remember	No	No	No	No	No	No	No	No	No	No	No	No
26	Cockapoo	No	Yes	No	No	F1	No	44340	Female	Yes	Yes	Yes	999	F	Yes	Yes, but did not seek vet advice or appointment	Yes, and I sought vet advice or vet appointment	Yes, and I sought vet advice or vet appointment	Yes, but did not seek vet advice or appointment	Yes, and I sought vet advice or vet appointment	Yes, but did not seek vet advice or appointment	Yes, but did not seek vet advice or appointment	Yes, but did not seek vet advice or appointment	Yes, but did not seek vet advice or appointment	Yes, but did not seek vet advice or appointment	Yes, but did not seek vet advice or appointment	Yes, but did not seek vet advice or appointment	Yes, but did not seek vet advice or appointment	Yes, but did not seek vet advice or appointment	Yes, but did not seek vet advice or appointment	Yes, but did not seek vet advice or appointment	Yes, but did not seek vet advice or appointment	Yes, but did not seek vet advice or appointment	Yes, but did not seek vet advice or appointment	Yes, but did not seek vet advice or appointment	Yes, but did not seek vet advice or appointment	Yes, but did not seek vet advice or appointment	No	No	No	No	No	No	No	No	No	No	No	No
27	Cockapoo	No	Yes	No	No	F1B	No	2022-02-08	Male	No	Yes	Yes	45-54	F	Yes	Not sure/ can't remember	Yes, and I sought vet advice or vet appointment	Yes, and I sought vet advice or vet appointment	Yes, but did not seek vet advice or appointment	Yes, and I sought vet advice or vet appointment	Yes, but did not seek vet advice or appointment	Yes, but did not seek vet advice or appointment	Yes, but did not seek vet advice or appointment	Yes, but did not seek vet advice or appointment	Yes, but did not seek vet advice or appointment	Yes, and I sought vet advice or vet appointment	Yes, but did not seek vet advice or appointment	Yes, but did not seek vet advice or appointment	Yes, but did not seek vet advice or appointment	Yes, but did not seek vet advice or appointment	Yes, but did not seek vet advice or appointment	Yes, but did not seek vet advice or appointment	Yes, but did not seek vet advice or appointment	Yes, but did not seek vet advice or appointment	Yes, but did not seek vet advice or appointment	Yes, but did not seek vet advice or appointment	Yes, but did not seek vet advice or appointment	No	No	Yes, but did not seek vet advice or appointment	No	No	No	No	No	No	No	No	No
28	Cockapoo	No	Yes	No	No	F1	No	2019-07-24	Male	Yes	Yes	share in house	25-34	F	Yes	Yes, but did not seek vet advice or appointment	Not sure/ can't remember	Not sure/ can't remember	Not sure/ can't remember	Not sure/ can't remember	Not sure/ can't remember	Not sure/ can't remember	Not sure/ can't remember	Yes, but did not seek vet advice or appointment	Not sure/ can't remember	Not sure/ can't remember	Yes, but did not seek vet advice or appointment	Yes, but did not seek vet advice or appointment	Yes, but did not seek vet advice or appointment	Yes, but did not seek vet advice or appointment	Yes, but did not seek vet advice or appointment	Yes, but did not seek vet advice or appointment	Yes, but did not seek vet advice or appointment	Yes, but did not seek vet advice or appointment	Yes, but did not seek vet advice or appointment	Yes, but did not seek vet advice or appointment	Yes, but did not seek vet advice or appointment	No	Yes, but did not seek vet advice or appointment	Yes, but did not seek vet advice or appointment	No	No	No	No	No	No	No	No	No
29	Cockapoo	Yes	No	No	No	F1	999	999	999	999	999	999	999	999	999	999	999	999	999	999	999	999	999	999	999	999	999	999	999	999	999	999	999	999	999	999	999	999	999	999	999	999	999	999	999	999	999	999	999
30	Cockapoo	No	Yes	No	No	F1	No	2021-09-25	Male	No	Yes	share in house	25-34	F	Yes	Yes, but did not seek vet advice or appointment	Yes, but did not seek vet advice or appointment	Yes, but did not seek vet advice or appointment	Yes, but did not seek vet advice or appointment	Yes, but did not seek vet advice or appointment	Yes, but did not seek vet advice or appointment	Yes, but did not seek vet advice or appointment	Yes, but did not seek vet advice or appointment	Yes, but did not seek vet advice or appointment	Yes, and I sought vet advice or vet appointment	Yes, but did not seek vet advice or appointment	Yes, but did not seek vet advice or appointment	Yes, but did not seek vet advice or appointment	Yes, but did not seek vet advice or appointment	Yes, but did not seek vet advice or appointment	Yes, but did not seek vet advice or appointment	Yes, but did not seek vet advice or appointment	Yes, but did not seek vet advice or appointment	Yes, but did not seek vet advice or appointment	Yes, but did not seek vet advice or appointment	Yes, but did not seek vet advice or appointment	Yes, but did not seek vet advice or appointment	No	No	No	No	No	No	No	No	No	No	No	No
31	Cockapoo	Yes	No	No	No	F2	No	2020-08-31	Male	Yes	Yes	Yes	45-54	F	Yes	Yes, but did not seek vet advice or appointment	Not sure/ can't remember	Yes, but did not seek vet advice or appointment	Yes, but did not seek vet advice or appointment	Yes, but did not seek vet advice or appointment	Yes, but did not seek vet advice or appointment	Yes, but did not seek vet advice or appointment	Yes, but did not seek vet advice or appointment	Yes, but did not seek vet advice or appointment	Yes, but did not seek vet advice or appointment	Yes, but did not seek vet advice or appointment	Yes, but did not seek vet advice or appointment	Yes, but did not seek vet advice or appointment	Yes, but did not seek vet advice or appointment	Yes, but did not seek vet advice or appointment	Yes, but did not seek vet advice or appointment	Yes, but did not seek vet advice or appointment	Yes, but did not seek vet advice or appointment	Yes, but did not seek vet advice or appointment	Yes, but did not seek vet advice or appointment	Yes, but did not seek vet advice or appointment	Not sure/ can't remember	No	No	No	No	No	No	No	No	No	No	No	No
32	Cockapoo	No	Yes	No	No	F1B	No	2020-03-13	Male	Yes	Yes	Yes	25-34	M	Yes	Yes, but did not seek vet advice or appointment	Yes, but did not seek vet advice or appointment	Yes, but did not seek vet advice or appointment	Yes, but did not seek vet advice or appointment	Yes, but did not seek vet advice or appointment	Yes, but did not seek vet advice or appointment	Yes, but did not seek vet advice or appointment	Yes, but did not seek vet advice or appointment	Yes, but did not seek vet advice or appointment	Yes, but did not seek vet advice or appointment	Yes, but did not seek vet advice or appointment	Yes, but did not seek vet advice or appointment	Yes, but did not seek vet advice or appointment	Yes, but did not seek vet advice or appointment	Yes, but did not seek vet advice or appointment	Yes, but did not seek vet advice or appointment	Yes, but did not seek vet advice or appointment	Yes, but did not seek vet advice or appointment	Yes, but did not seek vet advice or appointment	Yes, but did not seek vet advice or appointment	Yes, but did not seek vet advice or appointment	Yes, but did not seek vet advice or appointment	No	No	No	No	No	No	No	No	No	No	No	No
33	Cockapoo	No	Yes	No	No	F2	No	2021-05-18	Male	Yes	Yes	Yes	45-54	F	Yes	Yes, but did not seek vet advice or appointment	Yes, but did not seek vet advice or appointment	Yes, but did not seek vet advice or appointment	Yes, but did not seek vet advice or appointment	Yes, but did not seek vet advice or appointment	Yes, but did not seek vet advice or appointment	Yes, but did not seek vet advice or appointment	Yes, but did not seek vet advice or appointment	Yes, but did not seek vet advice or appointment	Yes, but did not seek vet advice or appointment	Yes, but did not seek vet advice or appointment	Yes, but did not seek vet advice or appointment	Yes, but did not seek vet advice or appointment	Yes, but did not seek vet advice or appointment	Yes, but did not seek vet advice or appointment	Yes, but did not seek vet advice or appointment	Yes, but did not seek vet advice or appointment	Yes, but did not seek vet advice or appointment	Yes, but did not seek vet advice or appointment	Yes, but did not seek vet advice or appointment	Yes, but did not seek vet advice or appointment	Yes, but did not seek vet advice or appointment	No	No	No	No	No	No	No	No	No	No	No	No
34	Cockapoo	No	No	No	Yes	F2	Not sure	43693	Male	No	Yes	share in house	45-54	F	Yes	Yes, but did not seek vet advice or appointment	Not sure/ can't remember	Yes, but did not seek vet advice or appointment	Yes, but did not seek vet advice or appointment	Yes, but did not seek vet advice or appointment	Yes, but did not seek vet advice or appointment	Yes, but did not seek vet advice or appointment	Not sure/ can't remember	Yes, but did not seek vet advice or appointment	Not sure/ can't remember	Not sure/ can't remember	Yes, but did not seek vet advice or appointment	Yes, but did not seek vet advice or appointment	Yes, but did not seek vet advice or appointment	Yes, but did not seek vet advice or appointment	Yes, but did not seek vet advice or appointment	Yes, but did not seek vet advice or appointment	Yes, but did not seek vet advice or appointment	Yes, but did not seek vet advice or appointment	Yes, but did not seek vet advice or appointment	Yes, but did not seek vet advice or appointment	Yes, but did not seek vet advice or appointment	No	No	Yes, but did not seek vet advice or appointment	No	No	No	No	No	No	No	No	No
35	Cockapoo	No	Yes	No	No	F1	No	44297	Female	Yes	Yes	Yes	55-64	F	Yes	Yes, but did not seek vet advice or appointment	Yes, and I sought vet advice or vet appointment	Yes, but did not seek vet advice or appointment	Yes, but did not seek vet advice or appointment	Yes, but did not seek vet advice or appointment	Yes, but did not seek vet advice or appointment	Yes, but did not seek vet advice or appointment	Yes, but did not seek vet advice or appointment	Yes, but did not seek vet advice or appointment	Yes, but did not seek vet advice or appointment	Yes, and I sought vet advice or vet appointment	Yes, but did not seek vet advice or appointment	Yes, but did not seek vet advice or appointment	Yes, but did not seek vet advice or appointment	Yes, but did not seek vet advice or appointment	Yes, but did not seek vet advice or appointment	Yes, but did not seek vet advice or appointment	Yes, but did not seek vet advice or appointment	Yes, but did not seek vet advice or appointment	Yes, but did not seek vet advice or appointment	Yes, but did not seek vet advice or appointment	Yes, and I sought vet advice or vet appointment	No	No	Yes, but did not seek vet advice or appointment	No	No	No	No	No	No	No	No	No
36	Cockapoo	No	Yes	No	No	F1	No	2020-09-22	Male	No	Yes	share in house	25-34	F	999	999	999	999	999	999	999	999	999	999	999	999	999	999	999	999	999	999	999	999	999	999	999	999	999	999	999	999	999	999	999	999	999	999	999
37	Cockapoo	No	Yes	No	No	F1	No	2022-09-22	Male	No	Yes	share in house	25-34	F	Yes	Yes, but did not seek vet advice or appointment	Not sure/ can't remember	Not sure/ can't remember	Yes, but did not seek vet advice or appointment	Yes, but did not seek vet advice or appointment	Yes, but did not seek vet advice or appointment	Yes, but did not seek vet advice or appointment	Yes, but did not seek vet advice or appointment	Yes, but did not seek vet advice or appointment	Yes, but did not seek vet advice or appointment	Not sure/ can't remember	Yes, but did not seek vet advice or appointment	Yes, but did not seek vet advice or appointment	Yes, but did not seek vet advice or appointment	Yes, but did not seek vet advice or appointment	Yes, but did not seek vet advice or appointment	Yes, but did not seek vet advice or appointment	Yes, but did not seek vet advice or appointment	Yes, but did not seek vet advice or appointment	Yes, but did not seek vet advice or appointment	Yes, but did not seek vet advice or appointment	Yes, but did not seek vet advice or appointment	No	No	Yes, but did not seek vet advice or appointment	Yes, but did not seek vet advice or appointment	No	No	No	No	No	No	No	No
38	Cockapoo	Yes	No	No	No	F1B	No	2018-11-20	Male	Yes	Yes	Yes	35-44	F	Yes	Yes, but did not seek vet advice or appointment	Yes, but did not seek vet advice or appointment	Not sure/ can't remember	Yes, but did not seek vet advice or appointment	Yes, but did not seek vet advice or appointment	Yes, but did not seek vet advice or appointment	Yes, but did not seek vet advice or appointment	Yes, and I sought vet advice or vet appointment	Yes, but did not seek vet advice or appointment	Yes, but did not seek vet advice or appointment	Yes, but did not seek vet advice or appointment	Yes, but did not seek vet advice or appointment	Yes, but did not seek vet advice or appointment	Yes, but did not seek vet advice or appointment	Yes, but did not seek vet advice or appointment	Yes, but did not seek vet advice or appointment	Yes, but did not seek vet advice or appointment	Yes, but did not seek vet advice or appointment	Yes, but did not seek vet advice or appointment	Yes, but did not seek vet advice or appointment	Yes, but did not seek vet advice or appointment	Yes, but did not seek vet advice or appointment	No	No	No	No	No	No	No	No	No	No	No	No
39	Cockapoo	No	No	Yes	No	F1	No	44357	Male	No	Yes	share in house	35-44	F	Yes	Yes, but did not seek vet advice or appointment	Yes, and I sought vet advice or vet appointment	Yes, and I sought vet advice or vet appointment	Yes, but did not seek vet advice or appointment	Yes, and I sought vet advice or vet appointment	Yes, but did not seek vet advice or appointment	Yes, but did not seek vet advice or appointment	Yes, but did not seek vet advice or appointment	Yes, but did not seek vet advice or appointment	Yes, but did not seek vet advice or appointment	Yes, but did not seek vet advice or appointment	Yes, but did not seek vet advice or appointment	Yes, but did not seek vet advice or appointment	Yes, but did not seek vet advice or appointment	Yes, but did not seek vet advice or appointment	Yes, but did not seek vet advice or appointment	Yes, but did not seek vet advice or appointment	Yes, but did not seek vet advice or appointment	Yes, but did not seek vet advice or appointment	Yes, but did not seek vet advice or appointment	Yes, but did not seek vet advice or appointment	Not sure/ can't remember	No	No	No	No	No	No	No	No	No	No	No	No
40	Cockapoo	No	Yes	No	No	I don't know	No	44540	Female	No	No - put aside money	share in house	65-74	F	Yes	Yes, but did not seek vet advice or appointment	Yes, and I sought vet advice or vet appointment	Yes, but did not seek vet advice or appointment	Yes, but did not seek vet advice or appointment	Yes, but did not seek vet advice or appointment	Yes, but did not seek vet advice or appointment	Yes, but did not seek vet advice or appointment	Yes, but did not seek vet advice or appointment	Yes, but did not seek vet advice or appointment	Yes, but did not seek vet advice or appointment	Yes, but did not seek vet advice or appointment	Yes, but did not seek vet advice or appointment	Yes, but did not seek vet advice or appointment	Yes, but did not seek vet advice or appointment	Yes, but did not seek vet advice or appointment	Yes, but did not seek vet advice or appointment	Yes, but did not seek vet advice or appointment	Yes, but did not seek vet advice or appointment	Yes, but did not seek vet advice or appointment	Yes, but did not seek vet advice or appointment	Yes, but did not seek vet advice or appointment	Yes, and I sought vet advice or vet appointment	No	No	No	No	No	No	No	No	No	No	No	No
41	Cockapoo	No	No	Yes	No	F1	Not sure	2020-02-18	Male	No	Yes	share in house	45-54	F	Yes	Yes, but did not seek vet advice or appointment	Not sure/ can't remember	Yes, but did not seek vet advice or appointment	Yes, but did not seek vet advice or appointment	Yes, but did not seek vet advice or appointment	Yes, but did not seek vet advice or appointment	Yes, but did not seek vet advice or appointment	Yes, but did not seek vet advice or appointment	Yes, but did not seek vet advice or appointment	Yes, but did not seek vet advice or appointment	Not sure/ can't remember	Yes, but did not seek vet advice or appointment	Yes, but did not seek vet advice or appointment	Yes, but did not seek vet advice or appointment	Yes, but did not seek vet advice or appointment	Yes, but did not seek vet advice or appointment	Yes, but did not seek vet advice or appointment	Yes, but did not seek vet advice or appointment	Yes, but did not seek vet advice or appointment	Yes, but did not seek vet advice or appointment	Yes, but did not seek vet advice or appointment	Yes, but did not seek vet advice or appointment	No	No	Yes, but did not seek vet advice or appointment	No	No	No	No	No	No	No	No	Yes, but did not seek vet advice or appointment
42	Cockapoo	No	No	Yes	No	F1B	No	44425	Male	Yes	Yes	share in house	25-34	F	Yes	Yes, but did not seek vet advice or appointment	Yes, and I sought vet advice or vet appointment	Not sure/ can't remember	Yes, but did not seek vet advice or appointment	Yes, but did not seek vet advice or appointment	Yes, but did not seek vet advice or appointment	Yes, but did not seek vet advice or appointment	Yes, but did not seek vet advice or appointment	Yes, but did not seek vet advice or appointment	Yes, but did not seek vet advice or appointment	Yes, but did not seek vet advice or appointment	Yes, but did not seek vet advice or appointment	Yes, but did not seek vet advice or appointment	Yes, but did not seek vet advice or appointment	Yes, but did not seek vet advice or appointment	Yes, but did not seek vet advice or appointment	Yes, but did not seek vet advice or appointment	Yes, but did not seek vet advice or appointment	Yes, but did not seek vet advice or appointment	Yes, but did not seek vet advice or appointment	Yes, but did not seek vet advice or appointment	Not sure/ can't remember	No	No	No	No	No	No	No	No	No	No	No	No
43	Cockapoo	No	Yes	No	No	F1	Yes	44072	Male	Yes	Yes	999	45-54	F	Yes	Yes, but did not seek vet advice or appointment	Yes, but did not seek vet advice or appointment	Yes, but did not seek vet advice or appointment	Yes, but did not seek vet advice or appointment	Yes, but did not seek vet advice or appointment	Yes, but did not seek vet advice or appointment	Yes, but did not seek vet advice or appointment	Yes, but did not seek vet advice or appointment	Yes, but did not seek vet advice or appointment	Yes, but did not seek vet advice or appointment	Yes, but did not seek vet advice or appointment	Yes, but did not seek vet advice or appointment	Yes, but did not seek vet advice or appointment	Yes, but did not seek vet advice or appointment	Yes, but did not seek vet advice or appointment	Yes, but did not seek vet advice or appointment	Yes, but did not seek vet advice or appointment	Yes, but did not seek vet advice or appointment	Yes, but did not seek vet advice or appointment	Yes, but did not seek vet advice or appointment	Yes, but did not seek vet advice or appointment	Yes, but did not seek vet advice or appointment	No	No	No	No	No	No	No	No	No	No	No	No
44	Cockapoo	No	No	No	Yes	F1	No	999	Male	Yes	Yes	share in house	35-44	F	Yes	Yes, but did not seek vet advice or appointment	Yes, but did not seek vet advice or appointment	Yes, but did not seek vet advice or appointment	Yes, but did not seek vet advice or appointment	Yes, but did not seek vet advice or appointment	Yes, but did not seek vet advice or appointment	Yes, but did not seek vet advice or appointment	Yes, but did not seek vet advice or appointment	Yes, but did not seek vet advice or appointment	Yes, but did not seek vet advice or appointment	Yes, but did not seek vet advice or appointment	Yes, but did not seek vet advice or appointment	Yes, but did not seek vet advice or appointment	Yes, but did not seek vet advice or appointment	Yes, and I sought vet advice or vet appointment	Yes, but did not seek vet advice or appointment	Yes, but did not seek vet advice or appointment	Yes, but did not seek vet advice or appointment	Yes, but did not seek vet advice or appointment	Yes, but did not seek vet advice or appointment	Yes, but did not seek vet advice or appointment	Yes, but did not seek vet advice or appointment	No	No	No	No	No	No	No	No	No	No	No	No
45	Cockapoo	Yes	No	No	No	F1	No	44003	Female	Yes	Yes	Yes	45-54	F	Yes	Yes, but did not seek vet advice or appointment	Yes, but did not seek vet advice or appointment	Yes, but did not seek vet advice or appointment	Yes, but did not seek vet advice or appointment	Yes, but did not seek vet advice or appointment	Yes, but did not seek vet advice or appointment	Yes, but did not seek vet advice or appointment	Yes, but did not seek vet advice or appointment	Yes, but did not seek vet advice or appointment	Yes, but did not seek vet advice or appointment	Yes, but did not seek vet advice or appointment	Yes, but did not seek vet advice or appointment	Yes, but did not seek vet advice or appointment	Yes, but did not seek vet advice or appointment	Yes, but did not seek vet advice or appointment	Yes, but did not seek vet advice or appointment	Yes, but did not seek vet advice or appointment	Yes, but did not seek vet advice or appointment	Yes, but did not seek vet advice or appointment	Yes, but did not seek vet advice or appointment	Yes, but did not seek vet advice or appointment	Yes, but did not seek vet advice or appointment	No	No	No	No	No	No	No	No	No	No	No	No
46	Cockapoo	No	Yes	No	No	F1	999	999	999	999	999	999	999	999	999	999	999	999	999	999	999	999	999	999	999	999	999	999	999	999	999	999	999	999	999	999	999	999	999	999	999	999	999	999	999	999	999	999	999
47	Cockapoo	No	Yes	No	No	F1	No	43928	Female	Yes	Yes	share in house	45-54	F	Yes	Yes, but did not seek vet advice or appointment	Yes, but did not seek vet advice or appointment	Yes, but did not seek vet advice or appointment	Yes, but did not seek vet advice or appointment	Yes, but did not seek vet advice or appointment	Yes, but did not seek vet advice or appointment	Yes, but did not seek vet advice or appointment	Yes, but did not seek vet advice or appointment	Yes, but did not seek vet advice or appointment	Yes, but did not seek vet advice or appointment	Yes, but did not seek vet advice or appointment	Yes, but did not seek vet advice or appointment	Yes, but did not seek vet advice or appointment	Yes, but did not seek vet advice or appointment	Yes, but did not seek vet advice or appointment	Yes, but did not seek vet advice or appointment	Yes, but did not seek vet advice or appointment	Yes, but did not seek vet advice or appointment	Yes, but did not seek vet advice or appointment	Yes, but did not seek vet advice or appointment	Yes, but did not seek vet advice or appointment	Yes, but did not seek vet advice or appointment	No	No	No	No	No	No	No	No	No	No	No	No
48	Labrador	999	999	999	999	999	Yes	2022-11-03	Female	No	Yes	Yes	25-34	F	Yes	Yes, but did not seek vet advice or appointment	Yes, but did not seek vet advice or appointment	Yes, but did not seek vet advice or appointment	Yes, but did not seek vet advice or appointment	Yes, but did not seek vet advice or appointment	Yes, but did not seek vet advice or appointment	Yes, but did not seek vet advice or appointment	Yes, but did not seek vet advice or appointment	Yes, but did not seek vet advice or appointment	Yes, but did not seek vet advice or appointment	Yes, but did not seek vet advice or appointment	Yes, but did not seek vet advice or appointment	Yes, but did not seek vet advice or appointment	Yes, but did not seek vet advice or appointment	Yes, but did not seek vet advice or appointment	Yes, but did not seek vet advice or appointment	Yes, but did not seek vet advice or appointment	Yes, but did not seek vet advice or appointment	Yes, but did not seek vet advice or appointment	Yes, but did not seek vet advice or appointment	Yes, but did not seek vet advice or appointment	Yes, but did not seek vet advice or appointment	No	No	No	No	No	No	No	No	No	No	No	No
49	Cockapoo	No	Yes	No	No	F1	No	2019-06-04	Female	Yes	Yes	Yes	35-44	F	Yes	Yes, but did not seek vet advice or appointment	Yes, but did not seek vet advice or appointment	Yes, but did not seek vet advice or appointment	Yes, but did not seek vet advice or appointment	Yes, but did not seek vet advice or appointment	Yes, but did not seek vet advice or appointment	Yes, but did not seek vet advice or appointment	Yes, but did not seek vet advice or appointment	Yes, but did not seek vet advice or appointment	Yes, but did not seek vet advice or appointment	Yes, but did not seek vet advice or appointment	Yes, but did not seek vet advice or appointment	Yes, but did not seek vet advice or appointment	Yes, but did not seek vet advice or appointment	Yes, but did not seek vet advice or appointment	Yes, but did not seek vet advice or appointment	Yes, but did not seek vet advice or appointment	Yes, but did not seek vet advice or appointment	Yes, but did not seek vet advice or appointment	Yes, but did not seek vet advice or appointment	Yes, but did not seek vet advice or appointment	Yes, but did not seek vet advice or appointment	No	No	No	No	No	No	No	No	No	No	No	No
50	Labrador	999	999	999	999	999	Yes	43659	Female	Yes	Yes	Yes	35-44	F	Yes	Yes, but did not seek vet advice or appointment	Not sure/ can't remember	Yes, but did not seek vet advice or appointment	Yes, but did not seek vet advice or appointment	Yes, but did not seek vet advice or appointment	Yes, but did not seek vet advice or appointment	Yes, but did not seek vet advice or appointment	Yes, but did not seek vet advice or appointment	Yes, but did not seek vet advice or appointment	Yes, but did not seek vet advice or appointment	Yes, but did not seek vet advice or appointment	Yes, but did not seek vet advice or appointment	Yes, but did not seek vet advice or appointment	Yes, but did not seek vet advice or appointment	Yes, but did not seek vet advice or appointment	Yes, but did not seek vet advice or appointment	Yes, but did not seek vet advice or appointment	Not sure/ can't remember	Yes, but did not seek vet advice or appointment	Not sure/ can't remember	Yes, but did not seek vet advice or appointment	Yes, but did not seek vet advice or appointment	No	No	No	No	No	No	No	No	No	No	No	No
51	Cockapoo	Yes	No	No	No	F1	No	44129	Female	Yes	Yes	Yes	55-64	F	999	999	999	999	999	999	999	999	999	999	999	999	999	999	999	999	999	999	999	999	999	999	999	999	999	999	999	999	999	999	999	999	999	999	999
52	Cockapoo	No	No	No	Yes	F2	No	2020-01-24	Female	Yes	Yes	Yes	45-54	F	Yes	Yes, but did not seek vet advice or appointment	Yes, and I sought vet advice or vet appointment	Yes, and I sought vet advice or vet appointment	Yes, but did not seek vet advice or appointment	Yes, but did not seek vet advice or appointment	Yes, but did not seek vet advice or appointment	Not sure/ can't remember	Yes, but did not seek vet advice or appointment	Yes, but did not seek vet advice or appointment	Yes, but did not seek vet advice or appointment	Yes, but did not seek vet advice or appointment	Yes, but did not seek vet advice or appointment	Yes, but did not seek vet advice or appointment	Yes, but did not seek vet advice or appointment	Yes, but did not seek vet advice or appointment	Yes, but did not seek vet advice or appointment	Yes, but did not seek vet advice or appointment	Yes, but did not seek vet advice or appointment	Yes, but did not seek vet advice or appointment	Yes, but did not seek vet advice or appointment	Yes, but did not seek vet advice or appointment	Yes, and I sought vet advice or vet appointment	No	No	No	No	No	No	No	No	No	No	No	No
53	Cockapoo	No	No	Yes	No	F1BB	No	2021-02-01	Male	Yes	Yes	Yes	18-24	F	Yes	Yes, but did not seek vet advice or appointment	Yes, and I sought vet advice or vet appointment	Yes, and I sought vet advice or vet appointment	Yes, but did not seek vet advice or appointment	Yes, but did not seek vet advice or appointment	Yes, but did not seek vet advice or appointment	Yes, but did not seek vet advice or appointment	Not sure/ can't remember	Yes, but did not seek vet advice or appointment	Not sure/ can't remember	Yes, and I sought vet advice or vet appointment	Yes, but did not seek vet advice or appointment	Yes, but did not seek vet advice or appointment	Yes, but did not seek vet advice or appointment	Yes, but did not seek vet advice or appointment	Yes, but did not seek vet advice or appointment	Yes, but did not seek vet advice or appointment	Yes, but did not seek vet advice or appointment	Yes, but did not seek vet advice or appointment	Yes, but did not seek vet advice or appointment	Yes, but did not seek vet advice or appointment	Yes, and I sought vet advice or vet appointment	No	No	Yes, but did not seek vet advice or appointment	No	No	No	No	No	No	No	No	No
54	Cockapoo	No	No	Yes	No	F2B	No	2019-12-01	Female	Yes	Yes	share in house	55-64	F	Yes	Yes, but did not seek vet advice or appointment	Yes, but did not seek vet advice or appointment	Not sure/ can't remember	Yes, but did not seek vet advice or appointment	Yes, but did not seek vet advice or appointment	Yes, but did not seek vet advice or appointment	Yes, but did not seek vet advice or appointment	Yes, but did not seek vet advice or appointment	Yes, but did not seek vet advice or appointment	Not sure/ can't remember	Not sure/ can't remember	Yes, but did not seek vet advice or appointment	Not sure/ can't remember	Yes, but did not seek vet advice or appointment	Not sure/ can't remember	Yes, but did not seek vet advice or appointment	Yes, but did not seek vet advice or appointment	Yes, but did not seek vet advice or appointment	Yes, but did not seek vet advice or appointment	Yes, but did not seek vet advice or appointment	Yes, but did not seek vet advice or appointment	Yes, but did not seek vet advice or appointment	No	No	Yes, but did not seek vet advice or appointment	No	No	No	No	No	No	No	No	No
55	Labradoodle	No	No	Yes	No	Multi	No	2022-06-30	Male	No	Yes	Yes	35-44	F	Yes	Yes, but did not seek vet advice or appointment	Yes, and I sought vet advice or vet appointment	Yes, but did not seek vet advice or appointment	Yes, but did not seek vet advice or appointment	Yes, but did not seek vet advice or appointment	Yes, but did not seek vet advice or appointment	Yes, but did not seek vet advice or appointment	Yes, but did not seek vet advice or appointment	Yes, and I sought vet advice or vet appointment	Yes, but did not seek vet advice or appointment	Yes, but did not seek vet advice or appointment	Yes, but did not seek vet advice or appointment	Yes, but did not seek vet advice or appointment	Yes, but did not seek vet advice or appointment	Yes, but did not seek vet advice or appointment	Yes, but did not seek vet advice or appointment	Yes, but did not seek vet advice or appointment	Yes, but did not seek vet advice or appointment	Yes, but did not seek vet advice or appointment	Yes, but did not seek vet advice or appointment	Yes, but did not seek vet advice or appointment	Yes, and I sought vet advice or vet appointment	No	No	No	No	No	No	No	No	No	No	No	No
56	Labrador	999	999	999	999	999	No	44237	Female	Yes	Yes	Yes	45-54	F	Yes	Not sure/ can't remember	Yes, but did not seek vet advice or appointment	Yes, but did not seek vet advice or appointment	Yes, but did not seek vet advice or appointment	Yes, but did not seek vet advice or appointment	Yes, but did not seek vet advice or appointment	Not sure/ can't remember	Yes, but did not seek vet advice or appointment	Yes, but did not seek vet advice or appointment	Yes, but did not seek vet advice or appointment	Yes, but did not seek vet advice or appointment	Yes, but did not seek vet advice or appointment	Yes, but did not seek vet advice or appointment	Yes, but did not seek vet advice or appointment	Yes, but did not seek vet advice or appointment	Yes, but did not seek vet advice or appointment	Yes, but did not seek vet advice or appointment	Yes, but did not seek vet advice or appointment	Yes, but did not seek vet advice or appointment	Yes, but did not seek vet advice or appointment	Yes, but did not seek vet advice or appointment	Yes, but did not seek vet advice or appointment	No	No	No	No	No	No	No	No	No	No	No	No
57	Cockapoo	No	No	No	Yes	F2	No	2019-09-18	Female	Yes	Yes	Yes	35-44	F	999	999	999	999	999	999	999	999	999	999	999	999	999	999	999	999	999	999	999	999	999	999	999	999	999	999	999	999	999	999	999	999	999	999	999
58	Cockapoo	No	Yes	No	No	F1	No	43843	Female	Yes	Yes	Yes	45-54	F	Yes	Yes, but did not seek vet advice or appointment	Yes, and I sought vet advice or vet appointment	Yes, but did not seek vet advice or appointment	Yes, but did not seek vet advice or appointment	Yes, but did not seek vet advice or appointment	Yes, but did not seek vet advice or appointment	Yes, but did not seek vet advice or appointment	Yes, but did not seek vet advice or appointment	Yes, but did not seek vet advice or appointment	Yes, but did not seek vet advice or appointment	Yes, but did not seek vet advice or appointment	Yes, but did not seek vet advice or appointment	Yes, but did not seek vet advice or appointment	Yes, but did not seek vet advice or appointment	Yes, but did not seek vet advice or appointment	Yes, but did not seek vet advice or appointment	Yes, but did not seek vet advice or appointment	Yes, but did not seek vet advice or appointment	Yes, but did not seek vet advice or appointment	Yes, but did not seek vet advice or appointment	Yes, but did not seek vet advice or appointment	Yes, but did not seek vet advice or appointment	No	No	No	No	No	No	No	No	No	No	No	No
59	Cockapoo	Yes	No	No	No	F1	No	2021-10-28	Female	Yes	No	Yes	45-54	F	999	999	999	999	999	999	999	999	999	999	999	999	999	999	999	999	999	999	999	999	999	999	999	999	999	999	999	999	999	999	999	999	999	999	999
60	Labradoodle	No	No	Yes	No	F1	No	2019-04-21	Female	Yes	Yes	Yes	45-54	F	Yes	Yes, but did not seek vet advice or appointment	Not sure/ can't remember	Not sure/ can't remember	Yes, but did not seek vet advice or appointment	Yes, but did not seek vet advice or appointment	Yes, but did not seek vet advice or appointment	Yes, and I sought vet advice or vet appointment	Not sure/ can't remember	Yes, but did not seek vet advice or appointment	Yes, but did not seek vet advice or appointment	Not sure/ can't remember	Yes, but did not seek vet advice or appointment	Yes, but did not seek vet advice or appointment	Yes, but did not seek vet advice or appointment	Yes, but did not seek vet advice or appointment	Yes, but did not seek vet advice or appointment	Yes, but did not seek vet advice or appointment	Yes, but did not seek vet advice or appointment	Yes, but did not seek vet advice or appointment	Yes, but did not seek vet advice or appointment	Yes, but did not seek vet advice or appointment	Yes, but did not seek vet advice or appointment	No	No	Yes, but did not seek vet advice or appointment	No	No	No	No	No	No	No	No	No
61	Labradoodle	No	Yes	No	No	F1	Not sure	2020-11-18	Male	Yes	Yes	Yes	45-54	F	Yes	Yes, but did not seek vet advice or appointment	Not sure/ can't remember	Yes, but did not seek vet advice or appointment	Yes, but did not seek vet advice or appointment	Yes, but did not seek vet advice or appointment	Yes, but did not seek vet advice or appointment	Yes, but did not seek vet advice or appointment	Yes, but did not seek vet advice or appointment	Yes, but did not seek vet advice or appointment	Not sure/ can't remember	Yes, but did not seek vet advice or appointment	Yes, but did not seek vet advice or appointment	Yes, but did not seek vet advice or appointment	Yes, but did not seek vet advice or appointment	Yes, but did not seek vet advice or appointment	Yes, but did not seek vet advice or appointment	Yes, but did not seek vet advice or appointment	Yes, but did not seek vet advice or appointment	Yes, but did not seek vet advice or appointment	Yes, but did not seek vet advice or appointment	Yes, but did not seek vet advice or appointment	Yes, but did not seek vet advice or appointment	No	No	No	No	No	No	No	No	No	No	No	No
62	Cockapoo	No	No	Yes	No	F1	No	2019-04-08	Male	Yes	Yes	Yes	55-64	F	999	999	999	999	999	999	999	999	999	999	999	999	999	999	999	999	999	999	999	999	999	999	999	999	999	999	999	999	999	999	999	999	999	999	999
63	Cockapoo	No	Yes	No	No	F1	No	44738	Female	No	Yes	Yes	35-44	F	Yes	Yes, but did not seek vet advice or appointment	Not sure/ can't remember	Yes, but did not seek vet advice or appointment	Yes, but did not seek vet advice or appointment	Yes, but did not seek vet advice or appointment	Yes, but did not seek vet advice or appointment	Yes, but did not seek vet advice or appointment	Yes, but did not seek vet advice or appointment	Yes, but did not seek vet advice or appointment	Yes, but did not seek vet advice or appointment	Yes, but did not seek vet advice or appointment	Yes, but did not seek vet advice or appointment	Yes, but did not seek vet advice or appointment	Yes, but did not seek vet advice or appointment	Yes, but did not seek vet advice or appointment	Yes, but did not seek vet advice or appointment	Yes, but did not seek vet advice or appointment	Yes, but did not seek vet advice or appointment	Yes, but did not seek vet advice or appointment	Yes, but did not seek vet advice or appointment	Yes, but did not seek vet advice or appointment	Yes, but did not seek vet advice or appointment	No	No	No	No	No	No	No	No	No	No	No	No
64	S Poodle	No	No	Yes	No	999	Yes	2020-03-29	Female	No	Yes	Yes	45-54	F	Yes	Yes, but did not seek vet advice or appointment	Yes, but did not seek vet advice or appointment	Yes, but did not seek vet advice or appointment	Yes, but did not seek vet advice or appointment	Yes, but did not seek vet advice or appointment	Yes, but did not seek vet advice or appointment	Yes, but did not seek vet advice or appointment	Yes, but did not seek vet advice or appointment	Yes, but did not seek vet advice or appointment	Yes, but did not seek vet advice or appointment	Yes, but did not seek vet advice or appointment	Yes, but did not seek vet advice or appointment	Yes, but did not seek vet advice or appointment	Yes, but did not seek vet advice or appointment	Yes, but did not seek vet advice or appointment	Yes, but did not seek vet advice or appointment	Yes, but did not seek vet advice or appointment	Yes, but did not seek vet advice or appointment	Yes, but did not seek vet advice or appointment	Yes, but did not seek vet advice or appointment	Yes, but did not seek vet advice or appointment	Yes, but did not seek vet advice or appointment	No	No	No	No	No	No	No	No	No	No	No	No
65	M Poodle	No	Yes	No	No	999	Yes	2022-03-28	Female	No	Yes	Yes	35-44	F	Yes	Yes, but did not seek vet advice or appointment	Yes, but did not seek vet advice or appointment	Yes, but did not seek vet advice or appointment	Yes, but did not seek vet advice or appointment	Yes, but did not seek vet advice or appointment	Yes, but did not seek vet advice or appointment	Yes, but did not seek vet advice or appointment	Yes, but did not seek vet advice or appointment	Yes, but did not seek vet advice or appointment	Yes, but did not seek vet advice or appointment	Yes, but did not seek vet advice or appointment	Not sure/ can't remember	Yes, but did not seek vet advice or appointment	Yes, but did not seek vet advice or appointment	Yes, but did not seek vet advice or appointment	Yes, but did not seek vet advice or appointment	Yes, but did not seek vet advice or appointment	Yes, but did not seek vet advice or appointment	Yes, but did not seek vet advice or appointment	Yes, but did not seek vet advice or appointment	Yes, but did not seek vet advice or appointment	Yes, but did not seek vet advice or appointment	No	No	No	No	No	No	No	No	No	No	No	No
66	Cockapoo	No	Yes	No	No	F1	No	43740	Male	Yes	Yes	Yes	45-54	F	Yes	Yes, but did not seek vet advice or appointment	Yes, but did not seek vet advice or appointment	Yes, but did not seek vet advice or appointment	Yes, but did not seek vet advice or appointment	Yes, but did not seek vet advice or appointment	Yes, but did not seek vet advice or appointment	Yes, but did not seek vet advice or appointment	Yes, but did not seek vet advice or appointment	Yes, but did not seek vet advice or appointment	Yes, but did not seek vet advice or appointment	Yes, but did not seek vet advice or appointment	Yes, but did not seek vet advice or appointment	Yes, but did not seek vet advice or appointment	Yes, but did not seek vet advice or appointment	Yes, but did not seek vet advice or appointment	Yes, but did not seek vet advice or appointment	Yes, but did not seek vet advice or appointment	Yes, but did not seek vet advice or appointment	Yes, but did not seek vet advice or appointment	Yes, but did not seek vet advice or appointment	Yes, but did not seek vet advice or appointment	Yes, but did not seek vet advice or appointment	No	No	No	No	No	No	No	No	No	No	No	No
67	Labradoodle	No	Yes	No	No	Multi	No	44105	Male	No	Yes	share in house	55-64	F	Yes	Yes, but did not seek vet advice or appointment	Not sure/ can't remember	Not sure/ can't remember	Yes, but did not seek vet advice or appointment	Yes, but did not seek vet advice or appointment	Yes, but did not seek vet advice or appointment	Yes, but did not seek vet advice or appointment	Yes, but did not seek vet advice or appointment	Yes, but did not seek vet advice or appointment	Yes, but did not seek vet advice or appointment	Yes, but did not seek vet advice or appointment	Yes, but did not seek vet advice or appointment	Yes, but did not seek vet advice or appointment	Yes, but did not seek vet advice or appointment	Yes, but did not seek vet advice or appointment	Yes, but did not seek vet advice or appointment	Yes, but did not seek vet advice or appointment	Yes, but did not seek vet advice or appointment	Yes, but did not seek vet advice or appointment	Yes, but did not seek vet advice or appointment	Yes, but did not seek vet advice or appointment	Yes, but did not seek vet advice or appointment	No	No	No	No	No	No	No	No	No	No	No	No
68	M Poodle	No	Yes	No	No	999	No	23/032022	Male	Yes	Yes	Yes	55-64	F	Yes	Yes, but did not seek vet advice or appointment	Yes, but did not seek vet advice or appointment	Yes, but did not seek vet advice or appointment	Yes, but did not seek vet advice or appointment	Yes, but did not seek vet advice or appointment	Yes, but did not seek vet advice or appointment	Yes, but did not seek vet advice or appointment	Yes, but did not seek vet advice or appointment	Yes, but did not seek vet advice or appointment	Yes, but did not seek vet advice or appointment	Yes, but did not seek vet advice or appointment	Yes, but did not seek vet advice or appointment	Yes, but did not seek vet advice or appointment	Yes, but did not seek vet advice or appointment	Yes, but did not seek vet advice or appointment	Yes, but did not seek vet advice or appointment	Yes, but did not seek vet advice or appointment	Yes, but did not seek vet advice or appointment	Yes, but did not seek vet advice or appointment	Yes, but did not seek vet advice or appointment	Yes, but did not seek vet advice or appointment	Yes, and I sought vet advice or vet appointment	No	No	No	No	No	No	No	No	No	No	No	No
69	S Poodle	No	No	Yes	No	999	Yes	2021-12-09	Male	No	No	Yes	45-54	F	999	999	999	999	999	999	999	999	999	999	999	999	999	999	999	999	999	999	999	999	999	999	999	999	999	999	999	999	999	999	999	999	999	999	999
70	S Poodle	No	No	Yes	No	999	Yes	2021-12-09	Male	No	No	Yes	45-54	F	Yes	Yes, but did not seek vet advice or appointment	Yes, but did not seek vet advice or appointment	Yes, but did not seek vet advice or appointment	Yes, but did not seek vet advice or appointment	Yes, but did not seek vet advice or appointment	Yes, but did not seek vet advice or appointment	Yes, but did not seek vet advice or appointment	Yes, but did not seek vet advice or appointment	Yes, but did not seek vet advice or appointment	Yes, but did not seek vet advice or appointment	Yes, but did not seek vet advice or appointment	Yes, but did not seek vet advice or appointment	Yes, but did not seek vet advice or appointment	Yes, but did not seek vet advice or appointment	Yes, but did not seek vet advice or appointment	Yes, but did not seek vet advice or appointment	Yes, but did not seek vet advice or appointment	Yes, but did not seek vet advice or appointment	Yes, but did not seek vet advice or appointment	Yes, but did not seek vet advice or appointment	Yes, but did not seek vet advice or appointment	Yes, but did not seek vet advice or appointment	No	No	No	No	No	No	No	No	No	No	No	No
71	T Poodle	Yes	No	No	No	999	Yes	44542	Female	No	Yes	Yes	65-74	F	Yes	Yes, but did not seek vet advice or appointment	Yes, but did not seek vet advice or appointment	Yes, but did not seek vet advice or appointment	Yes, but did not seek vet advice or appointment	Yes, but did not seek vet advice or appointment	Yes, but did not seek vet advice or appointment	Yes, but did not seek vet advice or appointment	Yes, but did not seek vet advice or appointment	Yes, but did not seek vet advice or appointment	Yes, but did not seek vet advice or appointment	Yes, but did not seek vet advice or appointment	Yes, but did not seek vet advice or appointment	Yes, but did not seek vet advice or appointment	Yes, but did not seek vet advice or appointment	Yes, but did not seek vet advice or appointment	Yes, but did not seek vet advice or appointment	Yes, but did not seek vet advice or appointment	Yes, but did not seek vet advice or appointment	Yes, but did not seek vet advice or appointment	Yes, but did not seek vet advice or appointment	Yes, but did not seek vet advice or appointment	Yes, but did not seek vet advice or appointment	No	No	No	No	No	No	No	No	No	No	No	No
72	S Poodle	No	No	Yes	No	999	Yes	999	Male	No	Yes	share in house	55-64	F	Yes	Yes, but did not seek vet advice or appointment	Not sure/ can't remember	Yes, but did not seek vet advice or appointment	Yes, but did not seek vet advice or appointment	Yes, but did not seek vet advice or appointment	Yes, but did not seek vet advice or appointment	Yes, but did not seek vet advice or appointment	Yes, but did not seek vet advice or appointment	Yes, but did not seek vet advice or appointment	Not sure/ can't remember	Yes, but did not seek vet advice or appointment	Yes, but did not seek vet advice or appointment	Yes, but did not seek vet advice or appointment	Yes, but did not seek vet advice or appointment	Yes, but did not seek vet advice or appointment	Yes, but did not seek vet advice or appointment	Yes, but did not seek vet advice or appointment	Yes, but did not seek vet advice or appointment	Yes, but did not seek vet advice or appointment	Yes, but did not seek vet advice or appointment	Yes, but did not seek vet advice or appointment	Yes, but did not seek vet advice or appointment	No	No	No	No	No	No	No	No	No	No	No	Yes, but did not seek vet advice or appointment
73	S Poodle	No	No	Yes	No	999	Yes	44747	Female	No	Yes	share in house	65-74	F	Yes	Yes, but did not seek vet advice or appointment	Yes, but did not seek vet advice or appointment	Yes, but did not seek vet advice or appointment	Yes, but did not seek vet advice or appointment	Yes, but did not seek vet advice or appointment	Yes, but did not seek vet advice or appointment	Yes, but did not seek vet advice or appointment	Yes, but did not seek vet advice or appointment	Yes, but did not seek vet advice or appointment	Yes, but did not seek vet advice or appointment	Yes, but did not seek vet advice or appointment	Yes, but did not seek vet advice or appointment	Yes, but did not seek vet advice or appointment	Yes, but did not seek vet advice or appointment	Yes, but did not seek vet advice or appointment	Yes, but did not seek vet advice or appointment	Yes, but did not seek vet advice or appointment	Yes, but did not seek vet advice or appointment	Yes, but did not seek vet advice or appointment	Yes, but did not seek vet advice or appointment	Yes, but did not seek vet advice or appointment	Yes, but did not seek vet advice or appointment	No	No	No	No	No	No	No	No	No	No	No	No
74	S Poodle	No	No	Yes	No	999	Yes	44341	Female	No	Yes	Yes	45-54	F	Yes	Yes, but did not seek vet advice or appointment	Yes, but did not seek vet advice or appointment	Yes, and I sought vet advice or vet appointment	Yes, but did not seek vet advice or appointment	Yes, but did not seek vet advice or appointment	Yes, but did not seek vet advice or appointment	Yes, but did not seek vet advice or appointment	Yes, but did not seek vet advice or appointment	Yes, but did not seek vet advice or appointment	Not sure/ can't remember	Yes, but did not seek vet advice or appointment	Yes, but did not seek vet advice or appointment	Yes, but did not seek vet advice or appointment	Yes, but did not seek vet advice or appointment	Yes, but did not seek vet advice or appointment	Yes, but did not seek vet advice or appointment	Yes, but did not seek vet advice or appointment	Yes, but did not seek vet advice or appointment	Yes, but did not seek vet advice or appointment	Yes, but did not seek vet advice or appointment	Yes, but did not seek vet advice or appointment	Yes, but did not seek vet advice or appointment	No	No	No	No	No	No	No	No	No	No	No	No
75	S Poodle	No	No	Yes	No	999	999	999	999	999	999	999	999	999	999	999	999	999	999	999	999	999	999	999	999	999	999	999	999	999	999	999	999	999	999	999	999	999	999	999	999	999	999	999	999	999	999	999	999
76	S Poodle	No	No	Yes	No	999	No	16 10 2020	Female	Yes	Yes	Yes	999	F	999	999	999	999	999	999	999	999	999	999	999	999	999	999	999	999	999	999	999	999	999	999	999	999	999	999	999	999	999	999	999	999	999	999	999
77	S Poodle	No	No	Yes	No	999	Yes	2020-09-15	Female	999	Yes	Yes	45-54	F	Yes	Yes, but did not seek vet advice or appointment	Yes, but did not seek vet advice or appointment	Not sure/ can't remember	Yes, but did not seek vet advice or appointment	Yes, but did not seek vet advice or appointment	Yes, but did not seek vet advice or appointment	Yes, but did not seek vet advice or appointment	Yes, but did not seek vet advice or appointment	Yes, but did not seek vet advice or appointment	Yes, but did not seek vet advice or appointment	Yes, and I sought vet advice or vet appointment	Yes, but did not seek vet advice or appointment	Yes, but did not seek vet advice or appointment	Yes, but did not seek vet advice or appointment	Yes, but did not seek vet advice or appointment	Yes, but did not seek vet advice or appointment	Yes, but did not seek vet advice or appointment	Yes, but did not seek vet advice or appointment	Yes, but did not seek vet advice or appointment	Yes, but did not seek vet advice or appointment	Yes, but did not seek vet advice or appointment	Yes, but did not seek vet advice or appointment	No	No	Yes, but did not seek vet advice or appointment	No	No	No	No	No	No	No	No	No
78	S Poodle	No	No	Yes	No	999	Yes	44595	Female	Yes	Yes	share in house	55-64	F	Yes	Yes, but did not seek vet advice or appointment	Yes, and I sought vet advice or vet appointment	Yes, and I sought vet advice or vet appointment	Yes, but did not seek vet advice or appointment	Yes, but did not seek vet advice or appointment	Yes, but did not seek vet advice or appointment	Yes, but did not seek vet advice or appointment	Yes, but did not seek vet advice or appointment	Yes, but did not seek vet advice or appointment	Yes, but did not seek vet advice or appointment	Yes, but did not seek vet advice or appointment	Yes, but did not seek vet advice or appointment	Yes, but did not seek vet advice or appointment	Yes, but did not seek vet advice or appointment	Yes, but did not seek vet advice or appointment	Yes, but did not seek vet advice or appointment	Yes, but did not seek vet advice or appointment	Yes, but did not seek vet advice or appointment	Yes, but did not seek vet advice or appointment	Yes, but did not seek vet advice or appointment	Yes, but did not seek vet advice or appointment	Yes, but did not seek vet advice or appointment	No	No	No	No	No	No	No	No	No	No	No	No
79	M Poodle	No	Yes	No	No	999	Yes	2022-06-01	Male	No	No - put aside money	Yes	45-54	F	Yes	Yes, but did not seek vet advice or appointment	Yes, but did not seek vet advice or appointment	Yes, but did not seek vet advice or appointment	Yes, but did not seek vet advice or appointment	Yes, but did not seek vet advice or appointment	Yes, but did not seek vet advice or appointment	Yes, but did not seek vet advice or appointment	Yes, but did not seek vet advice or appointment	Yes, but did not seek vet advice or appointment	Yes, but did not seek vet advice or appointment	Yes, but did not seek vet advice or appointment	Yes, but did not seek vet advice or appointment	Yes, but did not seek vet advice or appointment	Yes, but did not seek vet advice or appointment	Yes, but did not seek vet advice or appointment	Yes, but did not seek vet advice or appointment	Yes, but did not seek vet advice or appointment	Yes, but did not seek vet advice or appointment	Yes, but did not seek vet advice or appointment	Yes, but did not seek vet advice or appointment	Yes, but did not seek vet advice or appointment	Yes, but did not seek vet advice or appointment	No	No	No	No	No	No	No	No	No	No	No	No
80	M Poodle	No	Yes	No	No	999	Yes	2019-06-09	Female	Yes	Yes	share in house	55-64	F	Yes	Yes, but did not seek vet advice or appointment	Yes, but did not seek vet advice or appointment	Yes, but did not seek vet advice or appointment	Yes, but did not seek vet advice or appointment	Not sure/ can't remember	Yes, but did not seek vet advice or appointment	Yes, but did not seek vet advice or appointment	Yes, but did not seek vet advice or appointment	Yes, but did not seek vet advice or appointment	Yes, but did not seek vet advice or appointment	Yes, but did not seek vet advice or appointment	Yes, but did not seek vet advice or appointment	Not sure/ can't remember	Yes, but did not seek vet advice or appointment	Yes, but did not seek vet advice or appointment	Yes, but did not seek vet advice or appointment	Yes, but did not seek vet advice or appointment	Yes, but did not seek vet advice or appointment	Yes, but did not seek vet advice or appointment	Yes, but did not seek vet advice or appointment	Yes, but did not seek vet advice or appointment	Yes, but did not seek vet advice or appointment	No	No	No	No	No	No	No	No	No	No	No	No
81	S Poodle	No	No	Yes	No	999	Yes	44188	Male	No	Yes	share in house	45-54	F	Yes	Not sure/ can't remember	Not sure/ can't remember	Yes, and I sought vet advice or vet appointment	Yes, and I sought vet advice or vet appointment	Yes, but did not seek vet advice or appointment	Yes, but did not seek vet advice or appointment	Yes, but did not seek vet advice or appointment	Yes, but did not seek vet advice or appointment	Not sure/ can't remember	Yes, but did not seek vet advice or appointment	Yes, but did not seek vet advice or appointment	Yes, but did not seek vet advice or appointment	Yes, but did not seek vet advice or appointment	Yes, but did not seek vet advice or appointment	Yes, but did not seek vet advice or appointment	Yes, but did not seek vet advice or appointment	Yes, but did not seek vet advice or appointment	Yes, but did not seek vet advice or appointment	Yes, but did not seek vet advice or appointment	Yes, but did not seek vet advice or appointment	Yes, but did not seek vet advice or appointment	Yes, but did not seek vet advice or appointment	No	No	No	No	No	No	No	No	No	No	No	No
82	S Poodle	No	No	Yes	No	999	Yes	44636	Female	No	Yes	share in house	65-74	M	Yes	Yes, but did not seek vet advice or appointment	Yes, but did not seek vet advice or appointment	Yes, but did not seek vet advice or appointment	Yes, but did not seek vet advice or appointment	Yes, but did not seek vet advice or appointment	Yes, but did not seek vet advice or appointment	Yes, but did not seek vet advice or appointment	Yes, but did not seek vet advice or appointment	Yes, but did not seek vet advice or appointment	Yes, but did not seek vet advice or appointment	Yes, but did not seek vet advice or appointment	Yes, but did not seek vet advice or appointment	Yes, but did not seek vet advice or appointment	Yes, but did not seek vet advice or appointment	Yes, but did not seek vet advice or appointment	Yes, but did not seek vet advice or appointment	Yes, but did not seek vet advice or appointment	Yes, but did not seek vet advice or appointment	Yes, but did not seek vet advice or appointment	Yes, but did not seek vet advice or appointment	Yes, but did not seek vet advice or appointment	Yes, but did not seek vet advice or appointment	No	No	No	No	No	No	No	No	No	No	No	No
83	S Poodle	No	No	Yes	No	999	Yes	2021-12-09	Female	No	Yes	share in house	65-74	F	Yes	Not sure/ can't remember	Yes, but did not seek vet advice or appointment	Yes, but did not seek vet advice or appointment	Yes, but did not seek vet advice or appointment	Yes, but did not seek vet advice or appointment	Yes, but did not seek vet advice or appointment	Yes, but did not seek vet advice or appointment	Yes, but did not seek vet advice or appointment	Yes, but did not seek vet advice or appointment	Yes, but did not seek vet advice or appointment	Yes, but did not seek vet advice or appointment	Yes, but did not seek vet advice or appointment	Yes, but did not seek vet advice or appointment	Yes, but did not seek vet advice or appointment	Yes, but did not seek vet advice or appointment	Yes, but did not seek vet advice or appointment	Yes, but did not seek vet advice or appointment	Yes, but did not seek vet advice or appointment	Yes, but did not seek vet advice or appointment	Yes, but did not seek vet advice or appointment	Yes, but did not seek vet advice or appointment	Yes, but did not seek vet advice or appointment	No	No	No	No	No	No	No	No	No	No	No	No
84	Cockapoo	No	Yes	No	No	F2	No	44084	Male	Yes	Yes	Yes	45-54	F	Yes	Not sure/ can't remember	Yes, and I sought vet advice or vet appointment	Yes, and I sought vet advice or vet appointment	Yes, but did not seek vet advice or appointment	Yes, but did not seek vet advice or appointment	Yes, but did not seek vet advice or appointment	Yes, but did not seek vet advice or appointment	Yes, but did not seek vet advice or appointment	Yes, but did not seek vet advice or appointment	Yes, but did not seek vet advice or appointment	Yes, but did not seek vet advice or appointment	Yes, but did not seek vet advice or appointment	Yes, but did not seek vet advice or appointment	Yes, but did not seek vet advice or appointment	Yes, but did not seek vet advice or appointment	Yes, but did not seek vet advice or appointment	Yes, but did not seek vet advice or appointment	Yes, but did not seek vet advice or appointment	Yes, but did not seek vet advice or appointment	Yes, but did not seek vet advice or appointment	Yes, but did not seek vet advice or appointment	Yes, but did not seek vet advice or appointment	No	No	No	No	No	No	No	No	No	No	No	No
85	S Poodle	No	No	Yes	No	999	Yes	2021-12-09	Female	No	Yes	share in house	65-74	F	Yes	Yes, but did not seek vet advice or appointment	Yes, but did not seek vet advice or appointment	Yes, but did not seek vet advice or appointment	Yes, but did not seek vet advice or appointment	Yes, but did not seek vet advice or appointment	Yes, but did not seek vet advice or appointment	Yes, but did not seek vet advice or appointment	Yes, but did not seek vet advice or appointment	Yes, but did not seek vet advice or appointment	Yes, but did not seek vet advice or appointment	Yes, but did not seek vet advice or appointment	Yes, but did not seek vet advice or appointment	Yes, but did not seek vet advice or appointment	Yes, but did not seek vet advice or appointment	Yes, but did not seek vet advice or appointment	Yes, but did not seek vet advice or appointment	Yes, but did not seek vet advice or appointment	Yes, but did not seek vet advice or appointment	Yes, but did not seek vet advice or appointment	Yes, but did not seek vet advice or appointment	Yes, but did not seek vet advice or appointment	Yes, but did not seek vet advice or appointment	No	No	No	No	No	No	No	No	No	No	No	No
86	Cockapoo	No	Yes	No	No	I don't know	Not sure	2020-04-30	Male	No	Yes	Yes	45-54	F	Yes	Yes, but did not seek vet advice or appointment	Yes, but did not seek vet advice or appointment	Yes, but did not seek vet advice or appointment	Yes, but did not seek vet advice or appointment	Yes, but did not seek vet advice or appointment	Yes, but did not seek vet advice or appointment	Yes, but did not seek vet advice or appointment	Yes, but did not seek vet advice or appointment	Yes, but did not seek vet advice or appointment	Yes, but did not seek vet advice or appointment	Yes, but did not seek vet advice or appointment	Yes, but did not seek vet advice or appointment	Yes, but did not seek vet advice or appointment	Yes, but did not seek vet advice or appointment	Yes, but did not seek vet advice or appointment	Yes, but did not seek vet advice or appointment	Yes, but did not seek vet advice or appointment	Yes, but did not seek vet advice or appointment	Yes, but did not seek vet advice or appointment	Yes, but did not seek vet advice or appointment	Yes, but did not seek vet advice or appointment	Yes, but did not seek vet advice or appointment	No	No	No	No	No	No	No	No	No	No	No	No
87	Cockapoo	No	Yes	No	No	F1	No	44658	Female	Yes	Yes	Yes	45-54	F	Yes	Not sure/ can't remember	Not sure/ can't remember	Yes, but did not seek vet advice or appointment	Yes, but did not seek vet advice or appointment	Yes, but did not seek vet advice or appointment	Yes, but did not seek vet advice or appointment	Yes, but did not seek vet advice or appointment	Yes, but did not seek vet advice or appointment	Yes, but did not seek vet advice or appointment	Not sure/ can't remember	Yes, but did not seek vet advice or appointment	Yes, but did not seek vet advice or appointment	Yes, but did not seek vet advice or appointment	Yes, but did not seek vet advice or appointment	Yes, but did not seek vet advice or appointment	Yes, but did not seek vet advice or appointment	Yes, but did not seek vet advice or appointment	Yes, but did not seek vet advice or appointment	Yes, but did not seek vet advice or appointment	Yes, but did not seek vet advice or appointment	Yes, but did not seek vet advice or appointment	Yes, but did not seek vet advice or appointment	No	No	No	No	No	No	No	No	No	No	No	No
88	S Poodle	No	No	Yes	No	999	Yes	2020-10-20	Male	No	Yes	Yes	55-64	F	Yes	Not sure/ can't remember	Yes, but did not seek vet advice or appointment	Yes, but did not seek vet advice or appointment	Yes, but did not seek vet advice or appointment	Yes, but did not seek vet advice or appointment	Yes, but did not seek vet advice or appointment	Yes, but did not seek vet advice or appointment	Yes, but did not seek vet advice or appointment	Yes, but did not seek vet advice or appointment	Yes, but did not seek vet advice or appointment	Yes, but did not seek vet advice or appointment	Yes, but did not seek vet advice or appointment	Yes, but did not seek vet advice or appointment	Yes, but did not seek vet advice or appointment	Yes, but did not seek vet advice or appointment	Yes, but did not seek vet advice or appointment	Yes, but did not seek vet advice or appointment	Yes, but did not seek vet advice or appointment	Yes, but did not seek vet advice or appointment	Yes, but did not seek vet advice or appointment	Yes, but did not seek vet advice or appointment	Not sure/ can't remember	No	No	No	No	No	No	No	No	No	No	No	No
89	Cockapoo	No	Yes	No	No	F1B	No	43488	Male	Yes	Yes	share in house	55-64	F	Yes	Yes, but did not seek vet advice or appointment	Yes, but did not seek vet advice or appointment	Yes, and I sought vet advice or vet appointment	Yes, but did not seek vet advice or appointment	Yes, but did not seek vet advice or appointment	Yes, but did not seek vet advice or appointment	Yes, but did not seek vet advice or appointment	Yes, but did not seek vet advice or appointment	Yes, but did not seek vet advice or appointment	Yes, but did not seek vet advice or appointment	Not sure/ can't remember	Yes, but did not seek vet advice or appointment	Yes, but did not seek vet advice or appointment	Yes, but did not seek vet advice or appointment	Yes, but did not seek vet advice or appointment	Yes, but did not seek vet advice or appointment	Yes, but did not seek vet advice or appointment	Yes, but did not seek vet advice or appointment	Yes, but did not seek vet advice or appointment	Yes, but did not seek vet advice or appointment	Yes, but did not seek vet advice or appointment	Yes, but did not seek vet advice or appointment	No	No	Yes, but did not seek vet advice or appointment	No	No	No	No	No	No	No	No	No
90	S Poodle	No	No	Yes	No	999	Yes	44084	Male	Yes	Yes	Yes	65-74	F	Yes	Not sure/ can't remember	Not sure/ can't remember	Yes, but did not seek vet advice or appointment	Yes, but did not seek vet advice or appointment	Yes, but did not seek vet advice or appointment	Yes, but did not seek vet advice or appointment	Yes, but did not seek vet advice or appointment	Not sure/ can't remember	4	Not sure/ can't remember	Yes, but did not seek vet advice or appointment	Yes, but did not seek vet advice or appointment	Yes, but did not seek vet advice or appointment	Yes, but did not seek vet advice or appointment	Yes, but did not seek vet advice or appointment	Yes, but did not seek vet advice or appointment	Yes, but did not seek vet advice or appointment	Yes, but did not seek vet advice or appointment	Yes, but did not seek vet advice or appointment	Yes, but did not seek vet advice or appointment	Yes, but did not seek vet advice or appointment	Yes, but did not seek vet advice or appointment	No	No	No	No	No	No	No	No	No	No	No	No
91	Cockapoo	No	Yes	No	No	F1	No	44494	Male	Yes	Yes	share in house	25-34	F	Yes	Yes, but did not seek vet advice or appointment	Not sure/ can't remember	Not sure/ can't remember	Yes, but did not seek vet advice or appointment	Yes, but did not seek vet advice or appointment	Yes, but did not seek vet advice or appointment	Not sure/ can't remember	Not sure/ can't remember	Yes, but did not seek vet advice or appointment	Not sure/ can't remember	Yes, but did not seek vet advice or appointment	Yes, but did not seek vet advice or appointment	Yes, but did not seek vet advice or appointment	Yes, but did not seek vet advice or appointment	Yes, but did not seek vet advice or appointment	Yes, but did not seek vet advice or appointment	Yes, but did not seek vet advice or appointment	Yes, but did not seek vet advice or appointment	Yes, but did not seek vet advice or appointment	Yes, but did not seek vet advice or appointment	Yes, but did not seek vet advice or appointment	Yes, but did not seek vet advice or appointment	No	No	No	No	No	No	No	No	No	No	No	No
92	Cockapoo	No	Yes	No	No	F1	Not sure	2021-11-11	Male	No	Yes	Yes	45-54	F	Yes	Yes, but did not seek vet advice or appointment	Yes, and I sought vet advice or vet appointment	Yes, but did not seek vet advice or appointment	Yes, but did not seek vet advice or appointment	Yes, but did not seek vet advice or appointment	Yes, but did not seek vet advice or appointment	Yes, but did not seek vet advice or appointment	Yes, but did not seek vet advice or appointment	Yes, but did not seek vet advice or appointment	Yes, but did not seek vet advice or appointment	Yes, but did not seek vet advice or appointment	Yes, but did not seek vet advice or appointment	Yes, but did not seek vet advice or appointment	Yes, but did not seek vet advice or appointment	Yes, but did not seek vet advice or appointment	Yes, but did not seek vet advice or appointment	Yes, but did not seek vet advice or appointment	Yes, but did not seek vet advice or appointment	Yes, but did not seek vet advice or appointment	Yes, but did not seek vet advice or appointment	Yes, but did not seek vet advice or appointment	Yes, but did not seek vet advice or appointment	No	No	No	No	No	No	No	No	No	No	No	No
93	Cockapoo	No	Yes	No	No	F1	No	43913	Female	Yes	Yes	share in house	45-54	F	Yes	Not sure/ can't remember	Yes, but did not seek vet advice or appointment	Yes, and I sought vet advice or vet appointment	Yes, but did not seek vet advice or appointment	Yes, but did not seek vet advice or appointment	Yes, but did not seek vet advice or appointment	Yes, but did not seek vet advice or appointment	Yes, but did not seek vet advice or appointment	Yes, but did not seek vet advice or appointment	Yes, but did not seek vet advice or appointment	Not sure/ can't remember	Yes, but did not seek vet advice or appointment	Yes, but did not seek vet advice or appointment	Yes, but did not seek vet advice or appointment	Yes, but did not seek vet advice or appointment	Yes, but did not seek vet advice or appointment	Yes, but did not seek vet advice or appointment	Yes, but did not seek vet advice or appointment	Yes, but did not seek vet advice or appointment	Yes, but did not seek vet advice or appointment	Yes, but did not seek vet advice or appointment	Yes, and I sought vet advice or vet appointment	No	No	Yes, but did not seek vet advice or appointment	No	No	No	No	No	No	No	No	No
94	Cockapoo	No	Yes	No	No	F1B	No	44237	Female	No	Yes	share in house	18-24	F	Yes	Yes, but did not seek vet advice or appointment	Yes, but did not seek vet advice or appointment	Not sure/ can't remember	Yes, but did not seek vet advice or appointment	Yes, but did not seek vet advice or appointment	Yes, but did not seek vet advice or appointment	Yes, but did not seek vet advice or appointment	Yes, but did not seek vet advice or appointment	Yes, but did not seek vet advice or appointment	Yes, but did not seek vet advice or appointment	Yes, but did not seek vet advice or appointment	Yes, but did not seek vet advice or appointment	Yes, but did not seek vet advice or appointment	Yes, but did not seek vet advice or appointment	Yes, but did not seek vet advice or appointment	Yes, but did not seek vet advice or appointment	Yes, but did not seek vet advice or appointment	Yes, but did not seek vet advice or appointment	Yes, but did not seek vet advice or appointment	Yes, but did not seek vet advice or appointment	Yes, but did not seek vet advice or appointment	Yes, but did not seek vet advice or appointment	No	No	No	No	No	No	No	No	No	No	No	No
95	Cockapoo	No	Yes	No	No	F1	Yes	44234	Male	Yes	Yes	Yes	35-44	F	Yes	Yes, but did not seek vet advice or appointment	Yes, and I sought vet advice or vet appointment	Yes, and I sought vet advice or vet appointment	Yes, but did not seek vet advice or appointment	Yes, but did not seek vet advice or appointment	Yes, but did not seek vet advice or appointment	Yes, but did not seek vet advice or appointment	Yes, but did not seek vet advice or appointment	Yes, but did not seek vet advice or appointment	Yes, but did not seek vet advice or appointment	Yes, but did not seek vet advice or appointment	Yes, but did not seek vet advice or appointment	Yes, but did not seek vet advice or appointment	Yes, but did not seek vet advice or appointment	Yes, but did not seek vet advice or appointment	Yes, but did not seek vet advice or appointment	Yes, but did not seek vet advice or appointment	Yes, but did not seek vet advice or appointment	Yes, but did not seek vet advice or appointment	Yes, but did not seek vet advice or appointment	Yes, but did not seek vet advice or appointment	Yes, but did not seek vet advice or appointment	No	No	No	No	No	No	No	No	No	No	No	No
96	Cockapoo	No	Yes	No	No	F1B	No	44593	Male	Yes	Yes	Yes	35-44	F	Yes	Yes, but did not seek vet advice or appointment	Yes, and I sought vet advice or vet appointment	Yes, but did not seek vet advice or appointment	Yes, but did not seek vet advice or appointment	Yes, but did not seek vet advice or appointment	Yes, but did not seek vet advice or appointment	Yes, but did not seek vet advice or appointment	Yes, but did not seek vet advice or appointment	Yes, but did not seek vet advice or appointment	Yes, but did not seek vet advice or appointment	Yes, but did not seek vet advice or appointment	Yes, but did not seek vet advice or appointment	Yes, but did not seek vet advice or appointment	Yes, but did not seek vet advice or appointment	Yes, but did not seek vet advice or appointment	Yes, but did not seek vet advice or appointment	Yes, but did not seek vet advice or appointment	Yes, but did not seek vet advice or appointment	Yes, but did not seek vet advice or appointment	Yes, but did not seek vet advice or appointment	Yes, but did not seek vet advice or appointment	Yes, and I sought vet advice or vet appointment	No	No	No	No	No	No	No	No	No	No	No	No
97	Cockapoo	Yes	No	No	No	F1	No	43854	Female	Yes	Yes	Yes	45-54	F	Yes	Not sure/ can't remember	Not sure/ can't remember	Not sure/ can't remember	Not sure/ can't remember	Yes, but did not seek vet advice or appointment	Yes, but did not seek vet advice or appointment	Yes, but did not seek vet advice or appointment	Yes, but did not seek vet advice or appointment	Yes, but did not seek vet advice or appointment	Yes, but did not seek vet advice or appointment	Yes, but did not seek vet advice or appointment	Yes, but did not seek vet advice or appointment	Yes, but did not seek vet advice or appointment	Yes, but did not seek vet advice or appointment	Yes, but did not seek vet advice or appointment	Yes, but did not seek vet advice or appointment	Yes, but did not seek vet advice or appointment	Yes, but did not seek vet advice or appointment	Yes, but did not seek vet advice or appointment	Yes, but did not seek vet advice or appointment	Yes, but did not seek vet advice or appointment	Yes, but did not seek vet advice or appointment	No	No	No	No	No	No	No	No	No	No	No	No
98	Cockapoo	No	Yes	No	No	F1	No	2020-07-09	Female	Yes	Yes	Yes	35-44	F	Yes	Yes, but did not seek vet advice or appointment	Yes, but did not seek vet advice or appointment	Yes, but did not seek vet advice or appointment	Yes, but did not seek vet advice or appointment	Yes, but did not seek vet advice or appointment	Yes, but did not seek vet advice or appointment	Yes, but did not seek vet advice or appointment	Yes, but did not seek vet advice or appointment	Yes, but did not seek vet advice or appointment	Not sure/ can't remember	Yes, but did not seek vet advice or appointment	Yes, but did not seek vet advice or appointment	Not sure/ can't remember	Yes, and I sought vet advice or vet appointment	Yes, but did not seek vet advice or appointment	Yes, but did not seek vet advice or appointment	Yes, but did not seek vet advice or appointment	Yes, but did not seek vet advice or appointment	Yes, but did not seek vet advice or appointment	Yes, but did not seek vet advice or appointment	Yes, but did not seek vet advice or appointment	Yes, but did not seek vet advice or appointment	No	No	No	No	No	No	No	No	No	No	No	No
99	Cockapoo	No	No	Yes	No	F2	No	43670	Male	No	Yes	share in house	45-54	F	999	999	999	999	999	999	999	999	999	999	999	999	999	999	999	999	999	999	999	999	999	999	999	999	999	999	999	999	999	999	999	999	999	999	999
100	Cavapoo	Yes	No	No	No	F1B	Yes	44555	Male	Yes	Yes	share in house	35-44	F	Yes	Yes, but did not seek vet advice or appointment	Yes, and I sought vet advice or vet appointment	Yes, and I sought vet advice or vet appointment	Yes, but did not seek vet advice or appointment	Yes, but did not seek vet advice or appointment	Yes, but did not seek vet advice or appointment	Yes, but did not seek vet advice or appointment	Yes, but did not seek vet advice or appointment	Yes, but did not seek vet advice or appointment	Not sure/ can't remember	Yes, but did not seek vet advice or appointment	Yes, but did not seek vet advice or appointment	Yes, but did not seek vet advice or appointment	Yes, but did not seek vet advice or appointment	Yes, but did not seek vet advice or appointment	Yes, but did not seek vet advice or appointment	Yes, but did not seek vet advice or appointment	Yes, but did not seek vet advice or appointment	Yes, but did not seek vet advice or appointment	Yes, but did not seek vet advice or appointment	Yes, but did not seek vet advice or appointment	Yes, but did not seek vet advice or appointment	No	No	No	No	No	No	No	No	No	No	No	No
101	Cockapoo	No	Yes	No	Yes	F1	999	999	999	999	999	999	999	999	999	999	999	999	999	999	999	999	999	999	999	999	999	999	999	999	999	999	999	999	999	999	999	999	999	999	999	999	999	999	999	999	999	999	999
102	Cockapoo	No	Yes	No	No	F1	No	43648	Female	Yes	Yes	share in house	45-54	F	Yes	Yes, but did not seek vet advice or appointment	Yes, and I sought vet advice or vet appointment	Yes, and I sought vet advice or vet appointment	Yes, but did not seek vet advice or appointment	Yes, but did not seek vet advice or appointment	Yes, but did not seek vet advice or appointment	Yes, but did not seek vet advice or appointment	Yes, but did not seek vet advice or appointment	Yes, but did not seek vet advice or appointment	Yes, but did not seek vet advice or appointment	Yes, but did not seek vet advice or appointment	Yes, but did not seek vet advice or appointment	Yes, but did not seek vet advice or appointment	Yes, but did not seek vet advice or appointment	Yes, but did not seek vet advice or appointment	Yes, but did not seek vet advice or appointment	Yes, but did not seek vet advice or appointment	Yes, but did not seek vet advice or appointment	Yes, but did not seek vet advice or appointment	Yes, but did not seek vet advice or appointment	Yes, but did not seek vet advice or appointment	Yes, but did not seek vet advice or appointment	No	No	No	No	No	No	No	No	No	No	No	No
103	Cockapoo	No	No	No	Yes	F2	No	44445	Male	Yes	Yes	share in house	35-44	F	Yes	Yes, but did not seek vet advice or appointment	Yes, but did not seek vet advice or appointment	Yes, and I sought vet advice or vet appointment	Yes, but did not seek vet advice or appointment	Yes, but did not seek vet advice or appointment	Yes, but did not seek vet advice or appointment	Yes, but did not seek vet advice or appointment	Yes, but did not seek vet advice or appointment	Yes, but did not seek vet advice or appointment	Yes, but did not seek vet advice or appointment	Yes, but did not seek vet advice or appointment	Yes, but did not seek vet advice or appointment	Yes, but did not seek vet advice or appointment	Yes, but did not seek vet advice or appointment	Yes, but did not seek vet advice or appointment	Yes, but did not seek vet advice or appointment	Yes, but did not seek vet advice or appointment	Yes, but did not seek vet advice or appointment	Yes, but did not seek vet advice or appointment	Yes, but did not seek vet advice or appointment	Yes, but did not seek vet advice or appointment	Not sure/ can't remember	No	No	No	No	No	No	No	No	No	No	No	No
104	Cockapoo	No	No	No	Yes	I don't know	No	2021-05-07	Male	No	Yes	Yes	25-34	F	999	999	999	999	999	999	999	999	999	999	999	999	999	999	999	999	999	999	999	999	999	999	999	999	999	999	999	999	999	999	999	999	999	999	999
105	Cockapoo	No	No	No	Yes	F2	No	2019-02-14	Male	Yes	Yes	Yes	25-34	F	Yes	Yes, but did not seek vet advice or appointment	Not sure/ can't remember	Not sure/ can't remember	Yes, but did not seek vet advice or appointment	Yes, but did not seek vet advice or appointment	Yes, but did not seek vet advice or appointment	Yes, but did not seek vet advice or appointment	Yes, but did not seek vet advice or appointment	Yes, but did not seek vet advice or appointment	Not sure/ can't remember	Yes, but did not seek vet advice or appointment	Yes, but did not seek vet advice or appointment	Yes, but did not seek vet advice or appointment	Yes, but did not seek vet advice or appointment	Yes, but did not seek vet advice or appointment	Yes, but did not seek vet advice or appointment	Yes, but did not seek vet advice or appointment	Yes, but did not seek vet advice or appointment	Yes, but did not seek vet advice or appointment	Yes, but did not seek vet advice or appointment	Yes, but did not seek vet advice or appointment	Yes, but did not seek vet advice or appointment	No	No	No	No	No	No	No	No	No	No	No	No
106	Cockapoo	No	Yes	No	No	F2	No	2021-01-01	Female	Yes	Yes	Yes	45-54	F	Yes	Yes, but did not seek vet advice or appointment	Not sure/ can't remember	Not sure/ can't remember	Yes, but did not seek vet advice or appointment	Yes, but did not seek vet advice or appointment	Yes, but did not seek vet advice or appointment	Yes, but did not seek vet advice or appointment	Yes, but did not seek vet advice or appointment	Yes, but did not seek vet advice or appointment	Yes, but did not seek vet advice or appointment	Yes, but did not seek vet advice or appointment	Yes, but did not seek vet advice or appointment	Yes, but did not seek vet advice or appointment	Yes, but did not seek vet advice or appointment	Yes, but did not seek vet advice or appointment	Not sure/ can't remember	Yes, but did not seek vet advice or appointment	Yes, but did not seek vet advice or appointment	Yes, but did not seek vet advice or appointment	Yes, but did not seek vet advice or appointment	Yes, but did not seek vet advice or appointment	Yes, but did not seek vet advice or appointment	No	No	No	No	No	No	No	No	No	No	No	No
107	Cockapoo	No	Yes	No	No	F1	No	2021-03-15	Male	Yes	Yes	Yes	55-64	F	Yes	Yes, but did not seek vet advice or appointment	Yes, but did not seek vet advice or appointment	Yes, but did not seek vet advice or appointment	Yes, but did not seek vet advice or appointment	Yes, but did not seek vet advice or appointment	Yes, but did not seek vet advice or appointment	Yes, but did not seek vet advice or appointment	Yes, but did not seek vet advice or appointment	Yes, but did not seek vet advice or appointment	Yes, but did not seek vet advice or appointment	Yes, but did not seek vet advice or appointment	Yes, but did not seek vet advice or appointment	Yes, but did not seek vet advice or appointment	Yes, but did not seek vet advice or appointment	Yes, but did not seek vet advice or appointment	Yes, but did not seek vet advice or appointment	Yes, but did not seek vet advice or appointment	Yes, but did not seek vet advice or appointment	Yes, but did not seek vet advice or appointment	Yes, but did not seek vet advice or appointment	Yes, but did not seek vet advice or appointment	Yes, but did not seek vet advice or appointment	No	No	No	No	No	No	No	No	No	No	No	No
108	Cockapoo	No	No	Yes	No	I don't know	No	43450	Male	Yes	Yes	Yes	25-34	F	999	999	999	999	999	999	999	999	999	999	999	999	999	999	999	999	999	999	999	999	999	999	999	999	999	999	999	999	999	999	999	999	999	999	999
109	Cockapoo	No	Yes	No	No	F1	No	44359	Male	No	Yes	Yes	999	F	Yes	Yes, but did not seek vet advice or appointment	Not sure/ can't remember	Yes, and I sought vet advice or vet appointment	Yes, but did not seek vet advice or appointment	Yes, but did not seek vet advice or appointment	Yes, but did not seek vet advice or appointment	Yes, but did not seek vet advice or appointment	Yes, but did not seek vet advice or appointment	Yes, but did not seek vet advice or appointment	Yes, and I sought vet advice or vet appointment	Yes, but did not seek vet advice or appointment	Yes, but did not seek vet advice or appointment	Yes, but did not seek vet advice or appointment	Yes, but did not seek vet advice or appointment	Yes, but did not seek vet advice or appointment	Yes, but did not seek vet advice or appointment	Yes, but did not seek vet advice or appointment	Yes, but did not seek vet advice or appointment	Yes, but did not seek vet advice or appointment	Yes, but did not seek vet advice or appointment	Yes, but did not seek vet advice or appointment	Yes, but did not seek vet advice or appointment	No	No	No	No	No	No	No	No	No	No	No	No
110	Cockapoo	No	Yes	No	No	F1B	No	2019-09-02	Female	Yes	Yes	Yes	45-54	F	Yes	Not sure/ can't remember	Yes, but did not seek vet advice or appointment	Yes, but did not seek vet advice or appointment	Yes, but did not seek vet advice or appointment	Yes, but did not seek vet advice or appointment	Yes, but did not seek vet advice or appointment	Yes, but did not seek vet advice or appointment	Not sure/ can't remember	Yes, but did not seek vet advice or appointment	Yes, but did not seek vet advice or appointment	Yes, but did not seek vet advice or appointment	Yes, but did not seek vet advice or appointment	Yes, but did not seek vet advice or appointment	Yes, but did not seek vet advice or appointment	Yes, but did not seek vet advice or appointment	Yes, but did not seek vet advice or appointment	Yes, but did not seek vet advice or appointment	Yes, but did not seek vet advice or appointment	Yes, but did not seek vet advice or appointment	Yes, but did not seek vet advice or appointment	Yes, but did not seek vet advice or appointment	Yes, but did not seek vet advice or appointment	No	No	No	No	No	No	No	No	No	No	No	No
111	Cockapoo	No	No	No	Yes	I don't know	No	44720	Male	Yes	Yes	share out house	18-24	F	Yes	Yes, but did not seek vet advice or appointment	Not sure/ can't remember	Not sure/ can't remember	Not sure/ can't remember	Yes, but did not seek vet advice or appointment	Yes, but did not seek vet advice or appointment	Yes, but did not seek vet advice or appointment	Yes, but did not seek vet advice or appointment	Not sure/ can't remember	Not sure/ can't remember	Yes, but did not seek vet advice or appointment	Yes, but did not seek vet advice or appointment	Yes, but did not seek vet advice or appointment	Yes, but did not seek vet advice or appointment	Yes, but did not seek vet advice or appointment	Yes, but did not seek vet advice or appointment	Yes, but did not seek vet advice or appointment	Yes, but did not seek vet advice or appointment	Yes, but did not seek vet advice or appointment	Yes, but did not seek vet advice or appointment	Yes, but did not seek vet advice or appointment	Yes, but did not seek vet advice or appointment	No	No	No	No	No	No	No	No	No	No	No	No
112	Cockapoo	No	Yes	No	No	F1	No	2019-09-28	Male	Yes	Yes	share in house	45-54	F	Yes	Yes, but did not seek vet advice or appointment	Yes, and I sought vet advice or vet appointment	Yes, and I sought vet advice or vet appointment	Yes, but did not seek vet advice or appointment	Yes, but did not seek vet advice or appointment	Yes, but did not seek vet advice or appointment	Yes, but did not seek vet advice or appointment	Yes, but did not seek vet advice or appointment	Yes, but did not seek vet advice or appointment	Yes, but did not seek vet advice or appointment	Yes, but did not seek vet advice or appointment	Yes, but did not seek vet advice or appointment	Yes, but did not seek vet advice or appointment	Yes, but did not seek vet advice or appointment	Yes, but did not seek vet advice or appointment	Yes, but did not seek vet advice or appointment	Yes, but did not seek vet advice or appointment	Yes, but did not seek vet advice or appointment	Yes, but did not seek vet advice or appointment	Yes, but did not seek vet advice or appointment	Yes, but did not seek vet advice or appointment	Yes, but did not seek vet advice or appointment	No	No	No	No	No	No	No	No	No	No	No	No
113	Cockapoo	No	Yes	No	No	F1	No	2019-06-17	Female	Yes	Yes	Yes	35-44	F	Yes	Yes, but did not seek vet advice or appointment	Yes, but did not seek vet advice or appointment	Yes, but did not seek vet advice or appointment	Yes, but did not seek vet advice or appointment	Yes, but did not seek vet advice or appointment	Yes, but did not seek vet advice or appointment	Yes, but did not seek vet advice or appointment	Yes, but did not seek vet advice or appointment	Yes, but did not seek vet advice or appointment	Yes, but did not seek vet advice or appointment	Yes, but did not seek vet advice or appointment	Yes, but did not seek vet advice or appointment	Yes, but did not seek vet advice or appointment	Yes, but did not seek vet advice or appointment	Yes, but did not seek vet advice or appointment	Yes, but did not seek vet advice or appointment	Yes, but did not seek vet advice or appointment	Yes, but did not seek vet advice or appointment	Yes, but did not seek vet advice or appointment	Yes, but did not seek vet advice or appointment	Yes, but did not seek vet advice or appointment	Yes, but did not seek vet advice or appointment	No	No	No	No	No	No	No	No	No	No	No	No
114	Cockapoo	No	No	No	Yes	F1	No	43559	Female	Yes	Yes	share in house	35-44	F	Yes	Yes, but did not seek vet advice or appointment	Yes, and I sought vet advice or vet appointment	Yes, and I sought vet advice or vet appointment	Yes, but did not seek vet advice or appointment	Yes, but did not seek vet advice or appointment	Yes, but did not seek vet advice or appointment	Yes, but did not seek vet advice or appointment	Yes, but did not seek vet advice or appointment	Yes, but did not seek vet advice or appointment	Yes, but did not seek vet advice or appointment	Yes, but did not seek vet advice or appointment	Yes, but did not seek vet advice or appointment	Yes, but did not seek vet advice or appointment	Yes, but did not seek vet advice or appointment	Yes, but did not seek vet advice or appointment	Yes, but did not seek vet advice or appointment	Yes, but did not seek vet advice or appointment	Yes, but did not seek vet advice or appointment	Yes, but did not seek vet advice or appointment	Yes, but did not seek vet advice or appointment	Yes, but did not seek vet advice or appointment	Yes, but did not seek vet advice or appointment	No	No	No	No	No	No	No	No	No	No	No	No
115	Cockapoo	No	Yes	No	No	Multi	No	2022-11-02	Female	No	Yes	Yes	35-44	F	Yes	Yes, but did not seek vet advice or appointment	Yes, but did not seek vet advice or appointment	Yes, but did not seek vet advice or appointment	Yes, but did not seek vet advice or appointment	Yes, but did not seek vet advice or appointment	Yes, but did not seek vet advice or appointment	Yes, but did not seek vet advice or appointment	Yes, but did not seek vet advice or appointment	Yes, but did not seek vet advice or appointment	Yes, but did not seek vet advice or appointment	Yes, but did not seek vet advice or appointment	Yes, but did not seek vet advice or appointment	Yes, but did not seek vet advice or appointment	Yes, but did not seek vet advice or appointment	Yes, but did not seek vet advice or appointment	Yes, but did not seek vet advice or appointment	Yes, but did not seek vet advice or appointment	Yes, but did not seek vet advice or appointment	Yes, but did not seek vet advice or appointment	Yes, but did not seek vet advice or appointment	Yes, but did not seek vet advice or appointment	Yes, but did not seek vet advice or appointment	No	No	No	No	No	No	No	No	No	No	No	No
116	Cockapoo	Yes	No	No	No	F1	No	44076	Male	Yes	Yes	Yes	25-34	F	Yes	Yes, but did not seek vet advice or appointment	Yes, and I sought vet advice or vet appointment	Yes, and I sought vet advice or vet appointment	Yes, but did not seek vet advice or appointment	Yes, but did not seek vet advice or appointment	Yes, but did not seek vet advice or appointment	Yes, but did not seek vet advice or appointment	Yes, but did not seek vet advice or appointment	Yes, but did not seek vet advice or appointment	Yes, but did not seek vet advice or appointment	Yes, but did not seek vet advice or appointment	Yes, but did not seek vet advice or appointment	Yes, but did not seek vet advice or appointment	Yes, but did not seek vet advice or appointment	Yes, but did not seek vet advice or appointment	Yes, but did not seek vet advice or appointment	Yes, but did not seek vet advice or appointment	Yes, but did not seek vet advice or appointment	Yes, but did not seek vet advice or appointment	Yes, but did not seek vet advice or appointment	Yes, but did not seek vet advice or appointment	Yes, but did not seek vet advice or appointment	No	No	No	No	No	No	No	No	No	No	No	No
117	Cockapoo	No	Yes	No	No	F1	No	2022-11-05	Female	No	Yes	Yes	25-34	F	Yes	Yes, but did not seek vet advice or appointment	Yes, but did not seek vet advice or appointment	Yes, but did not seek vet advice or appointment	Yes, but did not seek vet advice or appointment	Yes, but did not seek vet advice or appointment	Yes, but did not seek vet advice or appointment	Yes, but did not seek vet advice or appointment	Yes, but did not seek vet advice or appointment	Yes, but did not seek vet advice or appointment	Yes, but did not seek vet advice or appointment	Yes, but did not seek vet advice or appointment	Yes, but did not seek vet advice or appointment	Yes, but did not seek vet advice or appointment	Yes, but did not seek vet advice or appointment	Yes, but did not seek vet advice or appointment	Yes, but did not seek vet advice or appointment	Yes, but did not seek vet advice or appointment	Yes, but did not seek vet advice or appointment	Yes, but did not seek vet advice or appointment	Yes, but did not seek vet advice or appointment	Yes, but did not seek vet advice or appointment	Yes, but did not seek vet advice or appointment	No	No	No	No	No	No	No	No	No	No	No	No
118	Cockapoo	No	Yes	No	No	F1	Not sure	44318	Male	No	Yes	Yes	25-34	F	Yes	Yes, and I sought vet advice or vet appointment	Not sure/ can't remember	Yes, but did not seek vet advice or appointment	Yes, but did not seek vet advice or appointment	Yes, but did not seek vet advice or appointment	Yes, but did not seek vet advice or appointment	Yes, but did not seek vet advice or appointment	Yes, and I sought vet advice or vet appointment	Yes, but did not seek vet advice or appointment	Not sure/ can't remember	Not sure/ can't remember	Yes, but did not seek vet advice or appointment	Yes, but did not seek vet advice or appointment	Yes, but did not seek vet advice or appointment	Yes, but did not seek vet advice or appointment	Yes, but did not seek vet advice or appointment	Yes, but did not seek vet advice or appointment	Yes, but did not seek vet advice or appointment	Not sure/ can't remember	Yes, but did not seek vet advice or appointment	Yes, but did not seek vet advice or appointment	Yes, and I sought vet advice or vet appointment	No	No	Yes, but did not seek vet advice or appointment	No	No	No	No	No	No	No	No	No
119	Cockapoo	Yes	No	No	No	F2	Not sure	44480	Male	No	Yes	share in house	35-44	F	Yes	Yes, but did not seek vet advice or appointment	Yes, but did not seek vet advice or appointment	Yes, but did not seek vet advice or appointment	Yes, but did not seek vet advice or appointment	Yes, but did not seek vet advice or appointment	Yes, but did not seek vet advice or appointment	Yes, but did not seek vet advice or appointment	Yes, but did not seek vet advice or appointment	Yes, but did not seek vet advice or appointment	Yes, but did not seek vet advice or appointment	Yes, but did not seek vet advice or appointment	Yes, but did not seek vet advice or appointment	Yes, but did not seek vet advice or appointment	Yes, but did not seek vet advice or appointment	Yes, but did not seek vet advice or appointment	Yes, but did not seek vet advice or appointment	Yes, but did not seek vet advice or appointment	Yes, but did not seek vet advice or appointment	Yes, but did not seek vet advice or appointment	Yes, but did not seek vet advice or appointment	Yes, but did not seek vet advice or appointment	Yes, but did not seek vet advice or appointment	No	No	No	No	No	No	No	No	No	No	No	No
120	Cockapoo	No	Yes	No	No	F2	No	2020-01-22	Male	Yes	Yes	share in house	25-34	F	Yes	Yes, but did not seek vet advice or appointment	Not sure/ can't remember	Not sure/ can't remember	Yes, but did not seek vet advice or appointment	Yes, but did not seek vet advice or appointment	Yes, but did not seek vet advice or appointment	Yes, but did not seek vet advice or appointment	Not sure/ can't remember	Yes, but did not seek vet advice or appointment	Yes, but did not seek vet advice or appointment	Yes, but did not seek vet advice or appointment	Yes, but did not seek vet advice or appointment	Yes, but did not seek vet advice or appointment	Yes, but did not seek vet advice or appointment	Yes, but did not seek vet advice or appointment	Yes, but did not seek vet advice or appointment	Yes, but did not seek vet advice or appointment	Yes, but did not seek vet advice or appointment	Yes, but did not seek vet advice or appointment	Yes, but did not seek vet advice or appointment	Yes, but did not seek vet advice or appointment	Yes, but did not seek vet advice or appointment	No	No	No	No	No	No	No	No	No	No	No	No
121	Cockapoo	No	Yes	No	No	F1	No	2020-12-27	Female	Yes	Yes	share out house	35-44	F	Yes	Yes, but did not seek vet advice or appointment	Yes, but did not seek vet advice or appointment	Yes, but did not seek vet advice or appointment	Yes, but did not seek vet advice or appointment	Yes, but did not seek vet advice or appointment	Yes, but did not seek vet advice or appointment	Yes, but did not seek vet advice or appointment	Yes, but did not seek vet advice or appointment	Yes, but did not seek vet advice or appointment	Not sure/ can't remember	Yes, but did not seek vet advice or appointment	Yes, but did not seek vet advice or appointment	Yes, but did not seek vet advice or appointment	Yes, but did not seek vet advice or appointment	Yes, but did not seek vet advice or appointment	Yes, but did not seek vet advice or appointment	Yes, but did not seek vet advice or appointment	Yes, but did not seek vet advice or appointment	Yes, but did not seek vet advice or appointment	Yes, but did not seek vet advice or appointment	Yes, but did not seek vet advice or appointment	Yes, but did not seek vet advice or appointment	No	No	No	No	No	No	No	No	No	No	No	No
122	Cockapoo	No	Yes	No	No	I don't know	Yes	43742	Male	Yes	Yes	Yes	45-54	F	Yes	Yes, but did not seek vet advice or appointment	Yes, but did not seek vet advice or appointment	Yes, but did not seek vet advice or appointment	Yes, but did not seek vet advice or appointment	Yes, but did not seek vet advice or appointment	Yes, but did not seek vet advice or appointment	Yes, but did not seek vet advice or appointment	Yes, but did not seek vet advice or appointment	Yes, but did not seek vet advice or appointment	Yes, but did not seek vet advice or appointment	Yes, but did not seek vet advice or appointment	Yes, but did not seek vet advice or appointment	Yes, but did not seek vet advice or appointment	Yes, but did not seek vet advice or appointment	Yes, but did not seek vet advice or appointment	Yes, but did not seek vet advice or appointment	Yes, but did not seek vet advice or appointment	Yes, but did not seek vet advice or appointment	Yes, but did not seek vet advice or appointment	Yes, but did not seek vet advice or appointment	Yes, but did not seek vet advice or appointment	Yes, but did not seek vet advice or appointment	No	No	No	No	No	No	No	No	No	No	No	No
123	Cockapoo	No	No	No	Yes	F1	No	2019-11-08	Female	Yes	Yes	Yes	25-34	F	Yes	Not sure/ can't remember	Not sure/ can't remember	Not sure/ can't remember	Yes, but did not seek vet advice or appointment	Yes, but did not seek vet advice or appointment	Yes, but did not seek vet advice or appointment	Yes, but did not seek vet advice or appointment	Yes, but did not seek vet advice or appointment	Yes, but did not seek vet advice or appointment	Yes, but did not seek vet advice or appointment	Not sure/ can't remember	Not sure/ can't remember	Yes, but did not seek vet advice or appointment	Yes, but did not seek vet advice or appointment	Yes, but did not seek vet advice or appointment	Yes, but did not seek vet advice or appointment	Yes, but did not seek vet advice or appointment	Yes, but did not seek vet advice or appointment	Yes, but did not seek vet advice or appointment	Yes, but did not seek vet advice or appointment	Yes, but did not seek vet advice or appointment	Yes, but did not seek vet advice or appointment	No	No	Yes, but did not seek vet advice or appointment	No	No	No	No	No	No	No	No	No
124	Cockapoo	No	Yes	No	No	F1	No	2021-05-16	Male	Yes	Yes	share in house	45-54	F	Yes	Not sure/ can't remember	Not sure/ can't remember	Not sure/ can't remember	Yes, but did not seek vet advice or appointment	Yes, but did not seek vet advice or appointment	Yes, but did not seek vet advice or appointment	Yes, but did not seek vet advice or appointment	Yes, but did not seek vet advice or appointment	Yes, but did not seek vet advice or appointment	Not sure/ can't remember	Yes, but did not seek vet advice or appointment	Yes, but did not seek vet advice or appointment	Yes, but did not seek vet advice or appointment	Yes, but did not seek vet advice or appointment	Yes, but did not seek vet advice or appointment	Yes, but did not seek vet advice or appointment	Yes, but did not seek vet advice or appointment	Yes, but did not seek vet advice or appointment	Yes, but did not seek vet advice or appointment	Yes, but did not seek vet advice or appointment	Yes, but did not seek vet advice or appointment	Yes, and I sought vet advice or vet appointment	No	No	No	No	No	No	No	No	No	No	No	No
125	Cockapoo	No	No	No	Yes	F2	Not sure	2021-11-05	Female	No	Yes	Yes	35-44	F	Yes	Yes, but did not seek vet advice or appointment	Yes, but did not seek vet advice or appointment	Yes, but did not seek vet advice or appointment	Yes, but did not seek vet advice or appointment	Yes, but did not seek vet advice or appointment	Yes, but did not seek vet advice or appointment	Yes, but did not seek vet advice or appointment	Yes, but did not seek vet advice or appointment	Yes, but did not seek vet advice or appointment	Yes, but did not seek vet advice or appointment	Yes, but did not seek vet advice or appointment	Yes, but did not seek vet advice or appointment	Yes, but did not seek vet advice or appointment	Yes, but did not seek vet advice or appointment	Yes, but did not seek vet advice or appointment	Yes, but did not seek vet advice or appointment	Yes, but did not seek vet advice or appointment	Yes, but did not seek vet advice or appointment	Yes, but did not seek vet advice or appointment	Yes, but did not seek vet advice or appointment	Yes, but did not seek vet advice or appointment	Yes, but did not seek vet advice or appointment	No	No	No	No	No	No	No	No	No	No	No	No
126	Cockapoo	Yes	No	No	No	F1	No	2021-03-09	Male	Yes	Yes	share in house	25-34	F	Yes	Yes, but did not seek vet advice or appointment	Yes, but did not seek vet advice or appointment	Yes, but did not seek vet advice or appointment	Yes, but did not seek vet advice or appointment	Yes, but did not seek vet advice or appointment	Yes, but did not seek vet advice or appointment	Yes, but did not seek vet advice or appointment	Yes, but did not seek vet advice or appointment	Yes, but did not seek vet advice or appointment	Yes, but did not seek vet advice or appointment	Yes, but did not seek vet advice or appointment	Yes, but did not seek vet advice or appointment	Yes, but did not seek vet advice or appointment	Yes, but did not seek vet advice or appointment	Yes, but did not seek vet advice or appointment	Yes, but did not seek vet advice or appointment	Yes, but did not seek vet advice or appointment	Yes, but did not seek vet advice or appointment	Yes, but did not seek vet advice or appointment	Yes, but did not seek vet advice or appointment	Yes, but did not seek vet advice or appointment	Yes, but did not seek vet advice or appointment	No	No	No	No	No	No	No	No	No	No	No	No
127	Cockapoo	No	Yes	No	No	F1	No	2020-05-01	Female	Yes	Yes	Yes	45-54	F	Yes	Yes, but did not seek vet advice or appointment	Yes, but did not seek vet advice or appointment	Yes, but did not seek vet advice or appointment	Yes, but did not seek vet advice or appointment	Yes, but did not seek vet advice or appointment	Yes, but did not seek vet advice or appointment	Not sure/ can't remember	Not sure/ can't remember	Yes, but did not seek vet advice or appointment	Not sure/ can't remember	Yes, but did not seek vet advice or appointment	Yes, but did not seek vet advice or appointment	Yes, but did not seek vet advice or appointment	Yes, but did not seek vet advice or appointment	Yes, but did not seek vet advice or appointment	Yes, but did not seek vet advice or appointment	Yes, but did not seek vet advice or appointment	Yes, but did not seek vet advice or appointment	Yes, but did not seek vet advice or appointment	Yes, but did not seek vet advice or appointment	Yes, but did not seek vet advice or appointment	Yes, but did not seek vet advice or appointment	No	No	No	No	No	No	No	No	No	No	No	No
128	Cockapoo	No	Yes	No	No	I don't know	No	44708	Female	Yes	Yes	share in house	45-54	F	Yes	Yes, but did not seek vet advice or appointment	Yes, but did not seek vet advice or appointment	Yes, but did not seek vet advice or appointment	Yes, but did not seek vet advice or appointment	Yes, but did not seek vet advice or appointment	Yes, but did not seek vet advice or appointment	Yes, but did not seek vet advice or appointment	Yes, but did not seek vet advice or appointment	Yes, but did not seek vet advice or appointment	Yes, but did not seek vet advice or appointment	Yes, but did not seek vet advice or appointment	Yes, but did not seek vet advice or appointment	Yes, but did not seek vet advice or appointment	Yes, but did not seek vet advice or appointment	Yes, but did not seek vet advice or appointment	Yes, but did not seek vet advice or appointment	Yes, but did not seek vet advice or appointment	Yes, but did not seek vet advice or appointment	Yes, but did not seek vet advice or appointment	Yes, but did not seek vet advice or appointment	Yes, but did not seek vet advice or appointment	Yes, but did not seek vet advice or appointment	No	No	No	No	No	No	No	No	No	No	No	No
129	Cockapoo	No	No	Yes	No	F1	No	2021-05-03	Male	No	Yes	share in house	25-34	F	Yes	Yes, but did not seek vet advice or appointment	Not sure/ can't remember	Not sure/ can't remember	Yes, but did not seek vet advice or appointment	Yes, but did not seek vet advice or appointment	Yes, but did not seek vet advice or appointment	Yes, but did not seek vet advice or appointment	Yes, but did not seek vet advice or appointment	Yes, but did not seek vet advice or appointment	Yes, but did not seek vet advice or appointment	Yes, but did not seek vet advice or appointment	Yes, but did not seek vet advice or appointment	Yes, but did not seek vet advice or appointment	Yes, but did not seek vet advice or appointment	Yes, but did not seek vet advice or appointment	Yes, but did not seek vet advice or appointment	Yes, but did not seek vet advice or appointment	Yes, but did not seek vet advice or appointment	Yes, but did not seek vet advice or appointment	Yes, but did not seek vet advice or appointment	Yes, but did not seek vet advice or appointment	Yes, but did not seek vet advice or appointment	No	No	No	No	No	No	No	No	No	No	No	No
130	Cockapoo	Yes	No	No	No	F1	No	44007	Male	Yes	Yes	Yes	25-34	F	Yes	Yes, but did not seek vet advice or appointment	Yes, but did not seek vet advice or appointment	Yes, but did not seek vet advice or appointment	Yes, but did not seek vet advice or appointment	Yes, but did not seek vet advice or appointment	Yes, but did not seek vet advice or appointment	Yes, but did not seek vet advice or appointment	Yes, but did not seek vet advice or appointment	Yes, but did not seek vet advice or appointment	Yes, but did not seek vet advice or appointment	Yes, but did not seek vet advice or appointment	Yes, but did not seek vet advice or appointment	Not sure/ can't remember	Yes, but did not seek vet advice or appointment	Yes, but did not seek vet advice or appointment	Yes, but did not seek vet advice or appointment	Yes, but did not seek vet advice or appointment	Yes, but did not seek vet advice or appointment	Yes, but did not seek vet advice or appointment	Yes, but did not seek vet advice or appointment	Yes, but did not seek vet advice or appointment	Yes, but did not seek vet advice or appointment	No	No	No	No	No	No	No	No	No	No	No	No
131	Cockapoo	No	Yes	No	No	F1B	No	2022-11-13	Female	No	Yes	share in house	25-34	F	Yes	Yes, but did not seek vet advice or appointment	Yes, but did not seek vet advice or appointment	Yes, but did not seek vet advice or appointment	Yes, but did not seek vet advice or appointment	Yes, but did not seek vet advice or appointment	Yes, but did not seek vet advice or appointment	Yes, but did not seek vet advice or appointment	Yes, but did not seek vet advice or appointment	Yes, but did not seek vet advice or appointment	Yes, but did not seek vet advice or appointment	Yes, but did not seek vet advice or appointment	Yes, but did not seek vet advice or appointment	Yes, but did not seek vet advice or appointment	Yes, but did not seek vet advice or appointment	Yes, but did not seek vet advice or appointment	Yes, but did not seek vet advice or appointment	Yes, but did not seek vet advice or appointment	Yes, but did not seek vet advice or appointment	Yes, but did not seek vet advice or appointment	Yes, but did not seek vet advice or appointment	Yes, but did not seek vet advice or appointment	Yes, but did not seek vet advice or appointment	No	No	No	No	No	No	No	No	No	No	No	No
132	Cockapoo	Yes	No	No	No	F1	No	2021-06-24	Female	Yes	Yes	share out house	45-54	F	Yes	Yes, but did not seek vet advice or appointment	Yes, and I sought vet advice or vet appointment	Yes, but did not seek vet advice or appointment	Yes, but did not seek vet advice or appointment	Yes, but did not seek vet advice or appointment	Yes, but did not seek vet advice or appointment	Yes, but did not seek vet advice or appointment	Yes, but did not seek vet advice or appointment	Yes, but did not seek vet advice or appointment	Yes, but did not seek vet advice or appointment	Yes, but did not seek vet advice or appointment	Yes, but did not seek vet advice or appointment	Yes, but did not seek vet advice or appointment	Yes, but did not seek vet advice or appointment	Yes, but did not seek vet advice or appointment	Yes, but did not seek vet advice or appointment	Yes, but did not seek vet advice or appointment	Yes, but did not seek vet advice or appointment	Yes, but did not seek vet advice or appointment	Yes, but did not seek vet advice or appointment	Yes, but did not seek vet advice or appointment	Yes, and I sought vet advice or vet appointment	No	No	No	No	No	No	No	No	No	No	No	No
133	Cavapoo	Yes	No	No	No	F1	No	2021-11-28	Male	Yes	Yes	Yes	25-34	F	999	999	999	999	999	999	999	999	999	999	999	999	999	999	999	999	999	999	999	999	999	999	999	999	999	999	999	999	999	999	999	999	999	999	999
134	Labradoodle	No	Yes	No	No	F1	No	2020-06-14	Female	Yes	Yes	Yes	45-54	F	Yes	Yes, but did not seek vet advice or appointment	Not sure/ can't remember	Yes, but did not seek vet advice or appointment	Yes, but did not seek vet advice or appointment	Yes, but did not seek vet advice or appointment	Yes, but did not seek vet advice or appointment	Yes, but did not seek vet advice or appointment	Yes, but did not seek vet advice or appointment	Yes, but did not seek vet advice or appointment	Yes, but did not seek vet advice or appointment	Yes, but did not seek vet advice or appointment	Yes, but did not seek vet advice or appointment	Yes, but did not seek vet advice or appointment	Yes, but did not seek vet advice or appointment	Yes, but did not seek vet advice or appointment	Yes, but did not seek vet advice or appointment	Yes, but did not seek vet advice or appointment	Yes, but did not seek vet advice or appointment	Yes, but did not seek vet advice or appointment	Yes, but did not seek vet advice or appointment	Yes, but did not seek vet advice or appointment	Not sure/ can't remember	No	No	No	No	No	No	No	No	No	No	No	No
135	Cockapoo	No	No	No	Yes	F2	No	43889	Female	Yes	Yes	Yes	55-64	F	Yes	Yes, but did not seek vet advice or appointment	Not sure/ can't remember	Not sure/ can't remember	Yes, but did not seek vet advice or appointment	Yes, but did not seek vet advice or appointment	Yes, but did not seek vet advice or appointment	Yes, but did not seek vet advice or appointment	Not sure/ can't remember	Yes, but did not seek vet advice or appointment	Not sure/ can't remember	Yes, but did not seek vet advice or appointment	Yes, but did not seek vet advice or appointment	Yes, but did not seek vet advice or appointment	Yes, but did not seek vet advice or appointment	Yes, but did not seek vet advice or appointment	Yes, but did not seek vet advice or appointment	Yes, but did not seek vet advice or appointment	Yes, but did not seek vet advice or appointment	Yes, but did not seek vet advice or appointment	Yes, but did not seek vet advice or appointment	Yes, but did not seek vet advice or appointment	Yes, but did not seek vet advice or appointment	No	No	No	No	No	No	No	No	No	No	No	No
136	Cockapoo	Yes	No	No	No	F1	No	2021-09-30	Female	No	No - put aside money	Yes	25-34	F	Yes	Yes, but did not seek vet advice or appointment	Yes, but did not seek vet advice or appointment	Yes, but did not seek vet advice or appointment	Yes, but did not seek vet advice or appointment	Yes, but did not seek vet advice or appointment	Yes, but did not seek vet advice or appointment	Yes, but did not seek vet advice or appointment	Not sure/ can't remember	Yes, but did not seek vet advice or appointment	Not sure/ can't remember	Not sure/ can't remember	Yes, but did not seek vet advice or appointment	Yes, but did not seek vet advice or appointment	Yes, but did not seek vet advice or appointment	Yes, but did not seek vet advice or appointment	Yes, but did not seek vet advice or appointment	Yes, but did not seek vet advice or appointment	Yes, but did not seek vet advice or appointment	Yes, but did not seek vet advice or appointment	Yes, but did not seek vet advice or appointment	Yes, but did not seek vet advice or appointment	Yes, but did not seek vet advice or appointment	No	No	Yes, but did not seek vet advice or appointment	No	No	No	No	No	No	No	No	No
137	Cockapoo	No	No	No	Yes	F2	Not sure	44805	Male	No	Yes	share in house	35-44	F	Yes	Yes, and I sought vet advice or vet appointment	Yes, and I sought vet advice or vet appointment	Yes, and I sought vet advice or vet appointment	Yes, but did not seek vet advice or appointment	Yes, but did not seek vet advice or appointment	Yes, but did not seek vet advice or appointment	Yes, but did not seek vet advice or appointment	Yes, but did not seek vet advice or appointment	Yes, but did not seek vet advice or appointment	Yes, but did not seek vet advice or appointment	Yes, but did not seek vet advice or appointment	Yes, but did not seek vet advice or appointment	Yes, but did not seek vet advice or appointment	Yes, and I sought vet advice or vet appointment	Yes, but did not seek vet advice or appointment	Yes, but did not seek vet advice or appointment	Yes, but did not seek vet advice or appointment	Yes, but did not seek vet advice or appointment	Yes, but did not seek vet advice or appointment	Yes, but did not seek vet advice or appointment	Yes, but did not seek vet advice or appointment	Not sure/ can't remember	No	No	No	No	No	No	No	No	No	No	No	No
138	Cockapoo	No	No	Yes	No	I don't know	No	2022-05-28	Female	Yes	No but I plan to	Yes	25-34	F	999	999	999	999	999	999	999	999	999	999	999	999	999	999	999	999	999	999	999	999	999	999	999	999	999	999	999	999	999	999	999	999	999	999	999
139	Cockapoo	No	Yes	No	No	F1	Not sure	999	Female	Yes	Yes	Yes	55-64	F	Yes	Yes, but did not seek vet advice or appointment	Not sure/ can't remember	Yes, but did not seek vet advice or appointment	Yes, but did not seek vet advice or appointment	Yes, but did not seek vet advice or appointment	Yes, but did not seek vet advice or appointment	Yes, but did not seek vet advice or appointment	Not sure/ can't remember	Yes, but did not seek vet advice or appointment	Not sure/ can't remember	Not sure/ can't remember	Yes, but did not seek vet advice or appointment	Yes, but did not seek vet advice or appointment	Yes, but did not seek vet advice or appointment	Yes, but did not seek vet advice or appointment	Yes, but did not seek vet advice or appointment	Yes, but did not seek vet advice or appointment	Yes, but did not seek vet advice or appointment	Yes, but did not seek vet advice or appointment	Yes, but did not seek vet advice or appointment	Yes, but did not seek vet advice or appointment	Yes, but did not seek vet advice or appointment	No	No	Yes, but did not seek vet advice or appointment	No	No	No	No	No	No	No	No	No
140	S Poodle	No	No	Yes	No	999	Yes	43937	Female	No	Yes	share in house	25-34	F	Yes	Yes, but did not seek vet advice or appointment	Not sure/ can't remember	Yes, but did not seek vet advice or appointment	Yes, but did not seek vet advice or appointment	Yes, but did not seek vet advice or appointment	Yes, but did not seek vet advice or appointment	Yes, but did not seek vet advice or appointment	Yes, but did not seek vet advice or appointment	Yes, but did not seek vet advice or appointment	Yes, but did not seek vet advice or appointment	Yes, but did not seek vet advice or appointment	Yes, but did not seek vet advice or appointment	Yes, but did not seek vet advice or appointment	Yes, but did not seek vet advice or appointment	Yes, but did not seek vet advice or appointment	Yes, but did not seek vet advice or appointment	Yes, but did not seek vet advice or appointment	Yes, but did not seek vet advice or appointment	Yes, but did not seek vet advice or appointment	Yes, but did not seek vet advice or appointment	Yes, but did not seek vet advice or appointment	Yes, but did not seek vet advice or appointment	No	No	No	No	No	No	No	No	No	No	No	No
141	S Poodle	No	No	Yes	No	999	Yes	44521	Female	Yes	No	Yes	55-64	F	Yes	Yes, but did not seek vet advice or appointment	Yes, but did not seek vet advice or appointment	Yes, but did not seek vet advice or appointment	Yes, but did not seek vet advice or appointment	Yes, but did not seek vet advice or appointment	Yes, but did not seek vet advice or appointment	Yes, but did not seek vet advice or appointment	Yes, but did not seek vet advice or appointment	Yes, but did not seek vet advice or appointment	Yes, but did not seek vet advice or appointment	Yes, but did not seek vet advice or appointment	Yes, but did not seek vet advice or appointment	Yes, but did not seek vet advice or appointment	Yes, but did not seek vet advice or appointment	Yes, but did not seek vet advice or appointment	Yes, but did not seek vet advice or appointment	Yes, but did not seek vet advice or appointment	Yes, but did not seek vet advice or appointment	Yes, but did not seek vet advice or appointment	Yes, but did not seek vet advice or appointment	Yes, but did not seek vet advice or appointment	Yes, but did not seek vet advice or appointment	No	No	No	No	No	No	No	No	No	No	No	No
142	Cockapoo	No	Yes	No	No	F1	No	44013	Male	Yes	Yes	Yes	35-44	F	Yes	Yes, but did not seek vet advice or appointment	Yes, and I sought vet advice or vet appointment	Yes, and I sought vet advice or vet appointment	Yes, but did not seek vet advice or appointment	Yes, but did not seek vet advice or appointment	Yes, but did not seek vet advice or appointment	Yes, but did not seek vet advice or appointment	Yes, but did not seek vet advice or appointment	Yes, but did not seek vet advice or appointment	Yes, but did not seek vet advice or appointment	Yes, but did not seek vet advice or appointment	Yes, but did not seek vet advice or appointment	Yes, but did not seek vet advice or appointment	Yes, but did not seek vet advice or appointment	Yes, but did not seek vet advice or appointment	Yes, but did not seek vet advice or appointment	Yes, but did not seek vet advice or appointment	Yes, but did not seek vet advice or appointment	Yes, but did not seek vet advice or appointment	Yes, but did not seek vet advice or appointment	Yes, but did not seek vet advice or appointment	Yes, and I sought vet advice or vet appointment	No	No	No	No	No	No	No	No	No	No	No	No
143	S Poodle	No	No	Yes	No	999	Yes	43934	Male	No	Yes	Yes	25-34	F	Yes	Not sure/ can't remember	Not sure/ can't remember	Not sure/ can't remember	Yes, but did not seek vet advice or appointment	Yes, but did not seek vet advice or appointment	Yes, but did not seek vet advice or appointment	Yes, but did not seek vet advice or appointment	Yes, but did not seek vet advice or appointment	Yes, but did not seek vet advice or appointment	Not sure/ can't remember	Yes, but did not seek vet advice or appointment	Yes, but did not seek vet advice or appointment	Not sure/ can't remember	Yes, but did not seek vet advice or appointment	Yes, but did not seek vet advice or appointment	Yes, but did not seek vet advice or appointment	Yes, but did not seek vet advice or appointment	Yes, but did not seek vet advice or appointment	Yes, but did not seek vet advice or appointment	Yes, but did not seek vet advice or appointment	Yes, but did not seek vet advice or appointment	Yes, but did not seek vet advice or appointment	No	No	No	No	No	No	No	No	No	No	No	No
144	Cockapoo	Yes	No	No	No	F1	No	2020-04-28	Male	Yes	Yes	Yes	35-44	F	Yes	Yes, but did not seek vet advice or appointment	Yes, but did not seek vet advice or appointment	Yes, but did not seek vet advice or appointment	Yes, but did not seek vet advice or appointment	Yes, but did not seek vet advice or appointment	Yes, but did not seek vet advice or appointment	Yes, but did not seek vet advice or appointment	Yes, but did not seek vet advice or appointment	Not sure/ can't remember	Yes, but did not seek vet advice or appointment	Yes, but did not seek vet advice or appointment	Yes, but did not seek vet advice or appointment	Yes, but did not seek vet advice or appointment	Yes, but did not seek vet advice or appointment	Yes, but did not seek vet advice or appointment	Yes, but did not seek vet advice or appointment	Yes, but did not seek vet advice or appointment	Yes, but did not seek vet advice or appointment	Yes, but did not seek vet advice or appointment	Yes, but did not seek vet advice or appointment	Yes, but did not seek vet advice or appointment	Yes, but did not seek vet advice or appointment	No	No	No	No	No	No	No	No	No	No	No	No
145	Cockapoo	No	Yes	No	No	F1	999	999	999	999	999	999	999	999	999	999	999	999	999	999	999	999	999	999	999	999	999	999	999	999	999	999	999	999	999	999	999	999	999	999	999	999	999	999	999	999	999	999	999
146	Cockapoo	No	Yes	No	No	F1	No	44257	Female	Yes	Yes	share in house	35-44	F	Yes	Yes, but did not seek vet advice or appointment	Yes, but did not seek vet advice or appointment	Yes, but did not seek vet advice or appointment	Yes, but did not seek vet advice or appointment	Yes, but did not seek vet advice or appointment	Yes, but did not seek vet advice or appointment	Yes, but did not seek vet advice or appointment	Yes, but did not seek vet advice or appointment	Yes, but did not seek vet advice or appointment	Yes, but did not seek vet advice or appointment	Yes, but did not seek vet advice or appointment	Yes, but did not seek vet advice or appointment	Yes, but did not seek vet advice or appointment	Yes, but did not seek vet advice or appointment	Yes, but did not seek vet advice or appointment	Yes, but did not seek vet advice or appointment	Yes, but did not seek vet advice or appointment	Yes, but did not seek vet advice or appointment	Yes, but did not seek vet advice or appointment	Yes, but did not seek vet advice or appointment	Yes, but did not seek vet advice or appointment	Yes, but did not seek vet advice or appointment	No	No	No	No	No	No	No	No	No	No	No	No
147	S Poodle	No	No	Yes	No	999	Yes	44299	Male	No	Yes	Yes	35-44	F	Yes	Yes, but did not seek vet advice or appointment	Yes, and I sought vet advice or vet appointment	Yes, and I sought vet advice or vet appointment	Yes, but did not seek vet advice or appointment	Not sure/ can't remember	Yes, but did not seek vet advice or appointment	Yes, but did not seek vet advice or appointment	Yes, but did not seek vet advice or appointment	Yes, but did not seek vet advice or appointment	Yes, but did not seek vet advice or appointment	Yes, but did not seek vet advice or appointment	Yes, but did not seek vet advice or appointment	Yes, but did not seek vet advice or appointment	Yes, but did not seek vet advice or appointment	Yes, but did not seek vet advice or appointment	Yes, but did not seek vet advice or appointment	Yes, but did not seek vet advice or appointment	Yes, but did not seek vet advice or appointment	Yes, but did not seek vet advice or appointment	Yes, but did not seek vet advice or appointment	Yes, but did not seek vet advice or appointment	Yes, and I sought vet advice or vet appointment	No	No	No	No	No	No	No	No	No	No	No	No
148	Cockapoo	No	Yes	No	No	F1	No	2021-02-09	Female	Yes	No - put aside money	share in house	25-34	F	Yes	Not sure/ can't remember	Yes, but did not seek vet advice or appointment	Yes, and I sought vet advice or vet appointment	Yes, but did not seek vet advice or appointment	Yes, but did not seek vet advice or appointment	Yes, but did not seek vet advice or appointment	Yes, and I sought vet advice or vet appointment	Not sure/ can't remember	Yes, but did not seek vet advice or appointment	Yes, but did not seek vet advice or appointment	Yes, but did not seek vet advice or appointment	Yes, but did not seek vet advice or appointment	Yes, but did not seek vet advice or appointment	Yes, but did not seek vet advice or appointment	Yes, but did not seek vet advice or appointment	Yes, but did not seek vet advice or appointment	Yes, but did not seek vet advice or appointment	Yes, but did not seek vet advice or appointment	Yes, but did not seek vet advice or appointment	Yes, but did not seek vet advice or appointment	Yes, but did not seek vet advice or appointment	Not sure/ can't remember	No	No	No	No	No	No	No	No	No	No	No	No
149	Cockapoo	No	No	No	Yes	F1	No	2020-10-06	Female	No	Yes	share in house	55-64	F	Yes	Yes, but did not seek vet advice or appointment	Yes, and I sought vet advice or vet appointment	Yes, and I sought vet advice or vet appointment	Yes, but did not seek vet advice or appointment	Yes, but did not seek vet advice or appointment	Yes, but did not seek vet advice or appointment	Not sure/ can't remember	Yes, but did not seek vet advice or appointment	Yes, but did not seek vet advice or appointment	Yes, but did not seek vet advice or appointment	Yes, but did not seek vet advice or appointment	Yes, but did not seek vet advice or appointment	Yes, but did not seek vet advice or appointment	Yes, but did not seek vet advice or appointment	Yes, but did not seek vet advice or appointment	Yes, but did not seek vet advice or appointment	Yes, but did not seek vet advice or appointment	Yes, but did not seek vet advice or appointment	Yes, but did not seek vet advice or appointment	Yes, but did not seek vet advice or appointment	Yes, but did not seek vet advice or appointment	Yes, but did not seek vet advice or appointment	No	No	No	No	No	No	No	No	No	No	No	No
150	Cockapoo	No	Yes	No	No	F1B	No	44170	Male	Yes	Yes	share in house	25-34	F	Yes	Yes, but did not seek vet advice or appointment	Not sure/ can't remember	Yes, and I sought vet advice or vet appointment	Yes, but did not seek vet advice or appointment	Yes, but did not seek vet advice or appointment	Yes, but did not seek vet advice or appointment	Yes, but did not seek vet advice or appointment	Not sure/ can't remember	Yes, but did not seek vet advice or appointment	Not sure/ can't remember	Yes, but did not seek vet advice or appointment	Not sure/ can't remember	Yes, but did not seek vet advice or appointment	Yes, but did not seek vet advice or appointment	Yes, but did not seek vet advice or appointment	Yes, but did not seek vet advice or appointment	Yes, but did not seek vet advice or appointment	Yes, but did not seek vet advice or appointment	Yes, but did not seek vet advice or appointment	Yes, but did not seek vet advice or appointment	Yes, but did not seek vet advice or appointment	Yes, and I sought vet advice or vet appointment	No	No	No	No	No	No	No	No	No	No	No	No
151	Cockapoo	No	No	Yes	No	I don't know	No	2020-06-06	Male	Yes	Yes	Yes	35-44	F	Yes	Yes, but did not seek vet advice or appointment	Yes, and I sought vet advice or vet appointment	Not sure/ can't remember	Yes, but did not seek vet advice or appointment	Yes, but did not seek vet advice or appointment	Yes, but did not seek vet advice or appointment	Yes, but did not seek vet advice or appointment	Yes, and I sought vet advice or vet appointment	Yes, but did not seek vet advice or appointment	Yes, and I sought vet advice or vet appointment	Not sure/ can't remember	Yes, but did not seek vet advice or appointment	Yes, but did not seek vet advice or appointment	Yes, but did not seek vet advice or appointment	Yes, but did not seek vet advice or appointment	Yes, but did not seek vet advice or appointment	Yes, but did not seek vet advice or appointment	Yes, but did not seek vet advice or appointment	Yes, but did not seek vet advice or appointment	Yes, but did not seek vet advice or appointment	Yes, but did not seek vet advice or appointment	Yes, but did not seek vet advice or appointment	No	No	Yes, but did not seek vet advice or appointment	No	No	No	No	No	No	No	No	No
152	Cockapoo	Yes	No	No	No	F1	No	44780	Female	Yes	Yes	share in house	25-34	F	Yes	Yes, but did not seek vet advice or appointment	Yes, but did not seek vet advice or appointment	Yes, and I sought vet advice or vet appointment	Yes, but did not seek vet advice or appointment	Yes, but did not seek vet advice or appointment	Yes, but did not seek vet advice or appointment	Yes, but did not seek vet advice or appointment	Yes, but did not seek vet advice or appointment	Yes, but did not seek vet advice or appointment	Not sure/ can't remember	Not sure/ can't remember	Yes, but did not seek vet advice or appointment	Yes, but did not seek vet advice or appointment	Yes, but did not seek vet advice or appointment	Yes, but did not seek vet advice or appointment	Yes, but did not seek vet advice or appointment	Yes, but did not seek vet advice or appointment	Yes, but did not seek vet advice or appointment	Yes, but did not seek vet advice or appointment	Yes, but did not seek vet advice or appointment	Yes, but did not seek vet advice or appointment	Yes, but did not seek vet advice or appointment	No	No	Yes, but did not seek vet advice or appointment	No	No	No	No	No	No	No	No	No
153	Cockapoo	No	No	Yes	No	F2B	No	44563	Male	Yes	Yes	Yes	35-44	M	Yes	Not sure/ can't remember	Yes, but did not seek vet advice or appointment	Yes, but did not seek vet advice or appointment	Yes, but did not seek vet advice or appointment	Yes, but did not seek vet advice or appointment	Yes, but did not seek vet advice or appointment	Yes, but did not seek vet advice or appointment	Yes, but did not seek vet advice or appointment	Not sure/ can't remember	Not sure/ can't remember	Yes, but did not seek vet advice or appointment	Yes, but did not seek vet advice or appointment	Yes, but did not seek vet advice or appointment	Yes, but did not seek vet advice or appointment	Yes, but did not seek vet advice or appointment	Yes, but did not seek vet advice or appointment	Yes, but did not seek vet advice or appointment	Yes, but did not seek vet advice or appointment	Yes, but did not seek vet advice or appointment	Yes, but did not seek vet advice or appointment	Yes, but did not seek vet advice or appointment	Yes, but did not seek vet advice or appointment	No	No	No	No	No	No	No	No	No	No	No	No
154	Cockapoo	No	Yes	No	No	I don't know	999	999	999	999	999	999	999	999	999	999	999	999	999	999	999	999	999	999	999	999	999	999	999	999	999	999	999	999	999	999	999	999	999	999	999	999	999	999	999	999	999	999	999
155	Cockapoo	Yes	No	No	No	F1	No	44373	Female	Yes	Yes	share in house	45-54	F	Yes	Yes, but did not seek vet advice or appointment	Yes, and I sought vet advice or vet appointment	Yes, but did not seek vet advice or appointment	Yes, but did not seek vet advice or appointment	Yes, but did not seek vet advice or appointment	Yes, but did not seek vet advice or appointment	Yes, but did not seek vet advice or appointment	Yes, but did not seek vet advice or appointment	Yes, but did not seek vet advice or appointment	Yes, but did not seek vet advice or appointment	Yes, but did not seek vet advice or appointment	Yes, but did not seek vet advice or appointment	Yes, but did not seek vet advice or appointment	Yes, but did not seek vet advice or appointment	Yes, but did not seek vet advice or appointment	Yes, but did not seek vet advice or appointment	Yes, but did not seek vet advice or appointment	Yes, but did not seek vet advice or appointment	Yes, but did not seek vet advice or appointment	Yes, but did not seek vet advice or appointment	Yes, but did not seek vet advice or appointment	Yes, and I sought vet advice or vet appointment	No	No	No	No	No	No	No	No	No	No	No	No
156	Cockapoo	No	No	No	Yes	I don't know	No	2021-08-24	Female	Yes	Yes	share in house	45-54	F	Yes	Yes, but did not seek vet advice or appointment	Yes, but did not seek vet advice or appointment	Yes, and I sought vet advice or vet appointment	Yes, but did not seek vet advice or appointment	Yes, but did not seek vet advice or appointment	Yes, but did not seek vet advice or appointment	Yes, but did not seek vet advice or appointment	Yes, but did not seek vet advice or appointment	Yes, but did not seek vet advice or appointment	Yes, but did not seek vet advice or appointment	Yes, but did not seek vet advice or appointment	Yes, but did not seek vet advice or appointment	Yes, but did not seek vet advice or appointment	Yes, but did not seek vet advice or appointment	Yes, but did not seek vet advice or appointment	Yes, but did not seek vet advice or appointment	Yes, but did not seek vet advice or appointment	Yes, but did not seek vet advice or appointment	Yes, but did not seek vet advice or appointment	Yes, but did not seek vet advice or appointment	Yes, but did not seek vet advice or appointment	Yes, but did not seek vet advice or appointment	No	No	No	No	No	No	No	No	No	No	No	No
157	Cockapoo	No	Yes	No	No	F1	Not sure	2019-05-13	Male	No	Yes	share in house	25-34	F	Yes	Yes, but did not seek vet advice or appointment	Yes, and I sought vet advice or vet appointment	Yes, and I sought vet advice or vet appointment	Yes, but did not seek vet advice or appointment	Yes, but did not seek vet advice or appointment	Yes, but did not seek vet advice or appointment	Not sure/ can't remember	Not sure/ can't remember	Yes, but did not seek vet advice or appointment	Not sure/ can't remember	Not sure/ can't remember	Yes, but did not seek vet advice or appointment	Yes, but did not seek vet advice or appointment	Yes, but did not seek vet advice or appointment	Not sure/ can't remember	Yes, but did not seek vet advice or appointment	Yes, but did not seek vet advice or appointment	Yes, but did not seek vet advice or appointment	Yes, but did not seek vet advice or appointment	Yes, but did not seek vet advice or appointment	Yes, but did not seek vet advice or appointment	Yes, but did not seek vet advice or appointment	No	No	Yes, but did not seek vet advice or appointment	No	No	No	No	No	No	No	No	No
158	Cockapoo	No	Yes	No	No	F1	No	2021-05-16	Female	Yes	Yes	share in house	35-44	F	Yes	Yes, but did not seek vet advice or appointment	Yes, and I sought vet advice or vet appointment	Yes, and I sought vet advice or vet appointment	Yes, and I sought vet advice or vet appointment	Yes, but did not seek vet advice or appointment	Yes, but did not seek vet advice or appointment	Yes, but did not seek vet advice or appointment	Yes, but did not seek vet advice or appointment	Yes, and I sought vet advice or vet appointment	Yes, but did not seek vet advice or appointment	Yes, but did not seek vet advice or appointment	Yes, but did not seek vet advice or appointment	Yes, but did not seek vet advice or appointment	Yes, but did not seek vet advice or appointment	Yes, but did not seek vet advice or appointment	Yes, but did not seek vet advice or appointment	Yes, but did not seek vet advice or appointment	Yes, but did not seek vet advice or appointment	Yes, but did not seek vet advice or appointment	Yes, but did not seek vet advice or appointment	Yes, but did not seek vet advice or appointment	Yes, and I sought vet advice or vet appointment	No	No	No	No	No	No	No	No	No	No	No	No
159	S Poodle	No	No	Yes	No	999	Yes	2019-02-21	Female	No	Yes	Yes	999	F	Yes	Yes, but did not seek vet advice or appointment	Yes, but did not seek vet advice or appointment	Yes, and I sought vet advice or vet appointment	Yes, but did not seek vet advice or appointment	Yes, but did not seek vet advice or appointment	Yes, but did not seek vet advice or appointment	Yes, but did not seek vet advice or appointment	Yes, but did not seek vet advice or appointment	Yes, and I sought vet advice or vet appointment	Yes, but did not seek vet advice or appointment	Yes, but did not seek vet advice or appointment	Yes, but did not seek vet advice or appointment	Yes, but did not seek vet advice or appointment	Yes, but did not seek vet advice or appointment	Yes, but did not seek vet advice or appointment	Yes, but did not seek vet advice or appointment	Yes, but did not seek vet advice or appointment	Yes, but did not seek vet advice or appointment	Yes, but did not seek vet advice or appointment	Yes, but did not seek vet advice or appointment	Yes, but did not seek vet advice or appointment	Yes, but did not seek vet advice or appointment	No	No	No	No	No	No	No	No	No	No	No	No
160	Cockapoo	No	Yes	No	No	F1	No	43802	Male	Yes	Yes	Yes	45-54	F	Yes	Yes, but did not seek vet advice or appointment	Not sure/ can't remember	Yes, and I sought vet advice or vet appointment	Yes, but did not seek vet advice or appointment	Yes, but did not seek vet advice or appointment	Yes, but did not seek vet advice or appointment	Yes, but did not seek vet advice or appointment	Yes, but did not seek vet advice or appointment	Yes, but did not seek vet advice or appointment	Yes, but did not seek vet advice or appointment	Yes, but did not seek vet advice or appointment	Yes, but did not seek vet advice or appointment	Yes, but did not seek vet advice or appointment	Yes, but did not seek vet advice or appointment	Yes, but did not seek vet advice or appointment	Yes, but did not seek vet advice or appointment	Yes, but did not seek vet advice or appointment	Yes, but did not seek vet advice or appointment	Yes, but did not seek vet advice or appointment	Yes, but did not seek vet advice or appointment	Yes, but did not seek vet advice or appointment	Yes, but did not seek vet advice or appointment	No	No	No	No	No	No	No	No	No	No	No	No
161	Cockapoo	No	Yes	No	No	F1B	No	44569	Male	Yes	Yes	share in house	45-54	F	Yes	Yes, but did not seek vet advice or appointment	Yes, but did not seek vet advice or appointment	Yes, but did not seek vet advice or appointment	Yes, but did not seek vet advice or appointment	Yes, but did not seek vet advice or appointment	Yes, but did not seek vet advice or appointment	Yes, but did not seek vet advice or appointment	Yes, but did not seek vet advice or appointment	Yes, but did not seek vet advice or appointment	Yes, but did not seek vet advice or appointment	Yes, but did not seek vet advice or appointment	Yes, but did not seek vet advice or appointment	Yes, but did not seek vet advice or appointment	Yes, but did not seek vet advice or appointment	Yes, but did not seek vet advice or appointment	Yes, but did not seek vet advice or appointment	Yes, but did not seek vet advice or appointment	Yes, but did not seek vet advice or appointment	Yes, but did not seek vet advice or appointment	Yes, but did not seek vet advice or appointment	Yes, but did not seek vet advice or appointment	Yes, but did not seek vet advice or appointment	No	No	No	No	No	No	No	No	No	No	No	No
162	Cockapoo	No	Yes	No	No	F1	Yes	2020-05-08	Male	Yes	Yes	Yes	35-44	M	Yes	Yes, but did not seek vet advice or appointment	Yes, but did not seek vet advice or appointment	Yes, but did not seek vet advice or appointment	Yes, but did not seek vet advice or appointment	Yes, but did not seek vet advice or appointment	Yes, but did not seek vet advice or appointment	Yes, but did not seek vet advice or appointment	Yes, but did not seek vet advice or appointment	Yes, but did not seek vet advice or appointment	Yes, but did not seek vet advice or appointment	Yes, but did not seek vet advice or appointment	Yes, but did not seek vet advice or appointment	Yes, but did not seek vet advice or appointment	Yes, but did not seek vet advice or appointment	Yes, but did not seek vet advice or appointment	Yes, but did not seek vet advice or appointment	Yes, but did not seek vet advice or appointment	Yes, but did not seek vet advice or appointment	Yes, but did not seek vet advice or appointment	Yes, but did not seek vet advice or appointment	Yes, but did not seek vet advice or appointment	Yes, but did not seek vet advice or appointment	No	No	No	No	No	No	No	No	No	No	No	No
163	Cockapoo	No	No	No	Yes	F1B	No	2019-03-13	Female	Yes	Yes	Yes	55-64	F	Yes	Yes, but did not seek vet advice or appointment	Yes, but did not seek vet advice or appointment	Yes, but did not seek vet advice or appointment	Yes, but did not seek vet advice or appointment	Yes, but did not seek vet advice or appointment	Yes, but did not seek vet advice or appointment	Yes, but did not seek vet advice or appointment	Yes, but did not seek vet advice or appointment	Yes, but did not seek vet advice or appointment	Yes, but did not seek vet advice or appointment	Not sure/ can't remember	Yes, but did not seek vet advice or appointment	Yes, but did not seek vet advice or appointment	Yes, but did not seek vet advice or appointment	Yes, but did not seek vet advice or appointment	Yes, but did not seek vet advice or appointment	Yes, but did not seek vet advice or appointment	Yes, but did not seek vet advice or appointment	Yes, but did not seek vet advice or appointment	Yes, but did not seek vet advice or appointment	Yes, but did not seek vet advice or appointment	Yes, but did not seek vet advice or appointment	No	No	Yes, but did not seek vet advice or appointment	No	No	No	No	No	No	No	No	No
164	Cavapoo	No	Yes	No	No	F1	No	44860	Female	No	Yes	Yes	55-64	F	Yes	Yes, but did not seek vet advice or appointment	Yes, but did not seek vet advice or appointment	Yes, but did not seek vet advice or appointment	Yes, but did not seek vet advice or appointment	Yes, but did not seek vet advice or appointment	Yes, but did not seek vet advice or appointment	Yes, but did not seek vet advice or appointment	Yes, but did not seek vet advice or appointment	Yes, but did not seek vet advice or appointment	Yes, but did not seek vet advice or appointment	Yes, but did not seek vet advice or appointment	Yes, but did not seek vet advice or appointment	Yes, but did not seek vet advice or appointment	Yes, but did not seek vet advice or appointment	Yes, but did not seek vet advice or appointment	Yes, but did not seek vet advice or appointment	Yes, but did not seek vet advice or appointment	Yes, but did not seek vet advice or appointment	Yes, but did not seek vet advice or appointment	Yes, but did not seek vet advice or appointment	Yes, but did not seek vet advice or appointment	Not sure/ can't remember	No	No	No	No	No	No	No	No	No	No	No	No
165	M Poodle	No	Yes	No	No	999	Yes	2022-03-17	Male	Yes	Yes	Yes	55-64	F	Yes	Yes, but did not seek vet advice or appointment	Not sure/ can't remember	Yes, but did not seek vet advice or appointment	Yes, but did not seek vet advice or appointment	Yes, but did not seek vet advice or appointment	Yes, but did not seek vet advice or appointment	Yes, but did not seek vet advice or appointment	Yes, but did not seek vet advice or appointment	Yes, but did not seek vet advice or appointment	Yes, but did not seek vet advice or appointment	Yes, but did not seek vet advice or appointment	Yes, but did not seek vet advice or appointment	Yes, but did not seek vet advice or appointment	Yes, but did not seek vet advice or appointment	Yes, but did not seek vet advice or appointment	Yes, but did not seek vet advice or appointment	Yes, but did not seek vet advice or appointment	Yes, but did not seek vet advice or appointment	Yes, but did not seek vet advice or appointment	Yes, but did not seek vet advice or appointment	Yes, but did not seek vet advice or appointment	Yes, but did not seek vet advice or appointment	No	No	No	No	No	No	No	No	No	No	No	No
166	Cockapoo	No	Yes	No	No	F1B	No	44236	Male	No	Yes	share in house	45-54	F	Yes	Yes, but did not seek vet advice or appointment	Yes, and I sought vet advice or vet appointment	Yes, and I sought vet advice or vet appointment	Yes, but did not seek vet advice or appointment	Yes, but did not seek vet advice or appointment	Yes, but did not seek vet advice or appointment	Yes, but did not seek vet advice or appointment	Yes, but did not seek vet advice or appointment	Yes, but did not seek vet advice or appointment	Yes, and I sought vet advice or vet appointment	Yes, but did not seek vet advice or appointment	Yes, but did not seek vet advice or appointment	Yes, but did not seek vet advice or appointment	Yes, and I sought vet advice or vet appointment	Yes, but did not seek vet advice or appointment	Yes, but did not seek vet advice or appointment	Yes, but did not seek vet advice or appointment	Yes, but did not seek vet advice or appointment	Yes, but did not seek vet advice or appointment	Yes, but did not seek vet advice or appointment	Yes, but did not seek vet advice or appointment	Yes, but did not seek vet advice or appointment	No	No	No	No	No	No	No	No	No	No	No	No
167	Cockapoo	Yes	No	No	No	F1	Not sure	2020-03-21	Female	Yes	Yes	share in house	25-34	F	Yes	Yes, but did not seek vet advice or appointment	Yes, and I sought vet advice or vet appointment	Yes, and I sought vet advice or vet appointment	Yes, but did not seek vet advice or appointment	Yes, but did not seek vet advice or appointment	Yes, but did not seek vet advice or appointment	Yes, but did not seek vet advice or appointment	Yes, but did not seek vet advice or appointment	Yes, but did not seek vet advice or appointment	Yes, and I sought vet advice or vet appointment	Yes, but did not seek vet advice or appointment	Yes, but did not seek vet advice or appointment	Yes, but did not seek vet advice or appointment	Yes, but did not seek vet advice or appointment	Yes, but did not seek vet advice or appointment	Yes, but did not seek vet advice or appointment	Yes, but did not seek vet advice or appointment	Yes, but did not seek vet advice or appointment	Yes, but did not seek vet advice or appointment	Yes, but did not seek vet advice or appointment	Yes, but did not seek vet advice or appointment	Yes, but did not seek vet advice or appointment	No	No	No	No	No	No	No	No	No	No	No	No
168	Cockapoo	Yes	No	No	No	F1	No	43791	Female	Yes	Yes	share in house	55-64	F	Yes	Yes, but did not seek vet advice or appointment	Yes, and I sought vet advice or vet appointment	Yes, but did not seek vet advice or appointment	Yes, but did not seek vet advice or appointment	Yes, but did not seek vet advice or appointment	Yes, but did not seek vet advice or appointment	Yes, but did not seek vet advice or appointment	Yes, but did not seek vet advice or appointment	Yes, but did not seek vet advice or appointment	Yes, but did not seek vet advice or appointment	Yes, but did not seek vet advice or appointment	Yes, but did not seek vet advice or appointment	Yes, but did not seek vet advice or appointment	Yes, but did not seek vet advice or appointment	Yes, but did not seek vet advice or appointment	Yes, but did not seek vet advice or appointment	Yes, but did not seek vet advice or appointment	Yes, but did not seek vet advice or appointment	Yes, but did not seek vet advice or appointment	Yes, but did not seek vet advice or appointment	Yes, but did not seek vet advice or appointment	Yes, but did not seek vet advice or appointment	No	No	No	No	No	No	No	No	No	No	No	No
169	Cockapoo	No	No	Yes	No	F1	No	2020-02-15	Female	Yes	Yes	Yes	18-24	F	Yes	Yes, but did not seek vet advice or appointment	Yes, and I sought vet advice or vet appointment	Yes, and I sought vet advice or vet appointment	Yes, but did not seek vet advice or appointment	Not sure/ can't remember	Yes, but did not seek vet advice or appointment	Yes, but did not seek vet advice or appointment	Yes, and I sought vet advice or vet appointment	Yes, and I sought vet advice or vet appointment	Yes, but did not seek vet advice or appointment	Yes, but did not seek vet advice or appointment	Yes, but did not seek vet advice or appointment	Yes, but did not seek vet advice or appointment	Yes, but did not seek vet advice or appointment	Yes, but did not seek vet advice or appointment	Yes, but did not seek vet advice or appointment	Yes, but did not seek vet advice or appointment	Yes, but did not seek vet advice or appointment	Yes, but did not seek vet advice or appointment	Yes, but did not seek vet advice or appointment	Yes, but did not seek vet advice or appointment	Yes, and I sought vet advice or vet appointment	No	No	No	No	No	No	No	No	No	No	No	No
170	Cockapoo	No	Yes	No	No	F1	999	999	999	999	999	999	999	999	999	999	999	999	999	999	999	999	999	999	999	999	999	999	999	999	999	999	999	999	999	999	999	999	999	999	999	999	999	999	999	999	999	999	999
171	Cockapoo	No	No	No	Yes	F1	999	999	999	999	999	999	999	999	999	999	999	999	999	999	999	999	999	999	999	999	999	999	999	999	999	999	999	999	999	999	999	999	999	999	999	999	999	999	999	999	999	999	999
172	Cockapoo	No	No	Yes	No	I don't know	Not sure	43769	Male	Yes	Yes	Yes	25-34	F	Yes	Not sure/ can't remember	Not sure/ can't remember	Not sure/ can't remember	Yes, but did not seek vet advice or appointment	Not sure/ can't remember	Yes, but did not seek vet advice or appointment	Yes, but did not seek vet advice or appointment	Not sure/ can't remember	Yes, but did not seek vet advice or appointment	Not sure/ can't remember	Not sure/ can't remember	Yes, but did not seek vet advice or appointment	Yes, but did not seek vet advice or appointment	Yes, but did not seek vet advice or appointment	Yes, but did not seek vet advice or appointment	Yes, but did not seek vet advice or appointment	Yes, but did not seek vet advice or appointment	Yes, but did not seek vet advice or appointment	Yes, but did not seek vet advice or appointment	Yes, but did not seek vet advice or appointment	Yes, but did not seek vet advice or appointment	Yes, but did not seek vet advice or appointment	No	No	Yes, but did not seek vet advice or appointment	No	No	No	No	No	No	No	No	No
173	T Poodle	Yes	No	No	No	999	Yes	2020-07-30	Female	No	No	Yes	65-74	F	999	999	999	999	999	999	999	999	999	999	999	999	999	999	999	999	999	999	999	999	999	999	999	999	999	999	999	999	999	999	999	999	999	999	999
174	Cockapoo	No	Yes	No	No	F1	No	44083	Male	Yes	Yes	Yes	999	M	Yes	Yes, but did not seek vet advice or appointment	Yes, and I sought vet advice or vet appointment	Yes, and I sought vet advice or vet appointment	Yes, but did not seek vet advice or appointment	Yes, but did not seek vet advice or appointment	Yes, but did not seek vet advice or appointment	Yes, but did not seek vet advice or appointment	Yes, but did not seek vet advice or appointment	Yes, but did not seek vet advice or appointment	Yes, but did not seek vet advice or appointment	Not sure/ can't remember	Yes, but did not seek vet advice or appointment	Yes, but did not seek vet advice or appointment	Yes, but did not seek vet advice or appointment	Yes, but did not seek vet advice or appointment	Yes, but did not seek vet advice or appointment	Yes, but did not seek vet advice or appointment	Yes, but did not seek vet advice or appointment	Yes, but did not seek vet advice or appointment	Yes, but did not seek vet advice or appointment	Yes, but did not seek vet advice or appointment	Yes, but did not seek vet advice or appointment	No	No	Yes, but did not seek vet advice or appointment	No	No	No	No	No	No	No	No	No
175	Cockapoo	No	Yes	No	No	F1	No	2019-07-03	Male	Yes	Yes	Yes	45-54	F	Yes	Yes, and I sought vet advice or vet appointment	Yes, but did not seek vet advice or appointment	Yes, but did not seek vet advice or appointment	Yes, but did not seek vet advice or appointment	Yes, and I sought vet advice or vet appointment	Yes, but did not seek vet advice or appointment	Yes, but did not seek vet advice or appointment	Yes, but did not seek vet advice or appointment	Yes, but did not seek vet advice or appointment	Not sure/ can't remember	Yes, but did not seek vet advice or appointment	Yes, but did not seek vet advice or appointment	Yes, but did not seek vet advice or appointment	Yes, but did not seek vet advice or appointment	Yes, but did not seek vet advice or appointment	Yes, but did not seek vet advice or appointment	Yes, but did not seek vet advice or appointment	Yes, but did not seek vet advice or appointment	Yes, but did not seek vet advice or appointment	Yes, but did not seek vet advice or appointment	Yes, but did not seek vet advice or appointment	Yes, but did not seek vet advice or appointment	No	No	No	No	No	No	No	No	No	No	No	No
176	Cockapoo	Yes	No	No	No	F1	No	44043	Female	Yes	Yes	Yes	35-44	F	Yes	Yes, but did not seek vet advice or appointment	Not sure/ can't remember	Yes, but did not seek vet advice or appointment	Yes, but did not seek vet advice or appointment	Yes, but did not seek vet advice or appointment	Yes, but did not seek vet advice or appointment	Yes, but did not seek vet advice or appointment	Yes, but did not seek vet advice or appointment	Yes, but did not seek vet advice or appointment	Yes, but did not seek vet advice or appointment	Yes, but did not seek vet advice or appointment	Yes, but did not seek vet advice or appointment	Yes, but did not seek vet advice or appointment	Yes, but did not seek vet advice or appointment	Yes, but did not seek vet advice or appointment	Yes, but did not seek vet advice or appointment	Yes, but did not seek vet advice or appointment	Yes, but did not seek vet advice or appointment	Yes, but did not seek vet advice or appointment	Yes, but did not seek vet advice or appointment	Yes, but did not seek vet advice or appointment	Yes, but did not seek vet advice or appointment	No	No	No	No	No	No	No	No	No	No	No	No
177	Cockapoo	Yes	Yes	No	No	F1	No	2021-09-20	Female	Yes	Yes	share in house	35-44	F	Yes	Not sure/ can't remember	Yes, and I sought vet advice or vet appointment	Yes, and I sought vet advice or vet appointment	Yes, but did not seek vet advice or appointment	Yes, but did not seek vet advice or appointment	Yes, but did not seek vet advice or appointment	Yes, but did not seek vet advice or appointment	Yes, but did not seek vet advice or appointment	Yes, but did not seek vet advice or appointment	Yes, but did not seek vet advice or appointment	Yes, but did not seek vet advice or appointment	Yes, but did not seek vet advice or appointment	Yes, but did not seek vet advice or appointment	Yes, but did not seek vet advice or appointment	Yes, but did not seek vet advice or appointment	Yes, but did not seek vet advice or appointment	Yes, but did not seek vet advice or appointment	Yes, but did not seek vet advice or appointment	Yes, but did not seek vet advice or appointment	Yes, but did not seek vet advice or appointment	Yes, but did not seek vet advice or appointment	Yes, but did not seek vet advice or appointment	No	No	No	No	No	No	No	No	No	No	No	No
178	Cockapoo	No	No	Yes	No	I don't know	999	999	999	999	999	999	999	999	999	999	999	999	999	999	999	999	999	999	999	999	999	999	999	999	999	999	999	999	999	999	999	999	999	999	999	999	999	999	999	999	999	999	999
179	Cockapoo	Yes	No	No	No	F1B	No	2021-05-15	Female	Yes	Yes	share in house	35-44	F	Yes	Yes, and I sought vet advice or vet appointment	Yes, and I sought vet advice or vet appointment	Not sure/ can't remember	Yes, but did not seek vet advice or appointment	Not sure/ can't remember	Yes, but did not seek vet advice or appointment	Not sure/ can't remember	Yes, but did not seek vet advice or appointment	Yes, but did not seek vet advice or appointment	Yes, but did not seek vet advice or appointment	Yes, but did not seek vet advice or appointment	Yes, but did not seek vet advice or appointment	Yes, but did not seek vet advice or appointment	Yes, but did not seek vet advice or appointment	Yes, but did not seek vet advice or appointment	Yes, but did not seek vet advice or appointment	Yes, but did not seek vet advice or appointment	Yes, but did not seek vet advice or appointment	Not sure/ can't remember	Yes, but did not seek vet advice or appointment	Yes, but did not seek vet advice or appointment	Yes, but did not seek vet advice or appointment	No	No	No	No	No	No	No	No	No	No	No	No
180	Cavapoo	No	No	No	Yes	F1	Not sure	2020-10-20	Female	Yes	Yes	Yes	35-44	F	Yes	Yes, but did not seek vet advice or appointment	Not sure/ can't remember	Yes, but did not seek vet advice or appointment	Yes, but did not seek vet advice or appointment	Yes, but did not seek vet advice or appointment	Yes, but did not seek vet advice or appointment	Yes, but did not seek vet advice or appointment	Yes, but did not seek vet advice or appointment	Yes, but did not seek vet advice or appointment	Yes, but did not seek vet advice or appointment	Not sure/ can't remember	Yes, but did not seek vet advice or appointment	Yes, but did not seek vet advice or appointment	Yes, but did not seek vet advice or appointment	Yes, but did not seek vet advice or appointment	Yes, but did not seek vet advice or appointment	Yes, but did not seek vet advice or appointment	Yes, but did not seek vet advice or appointment	Yes, but did not seek vet advice or appointment	Yes, but did not seek vet advice or appointment	Yes, but did not seek vet advice or appointment	Not sure/ can't remember	No	No	Yes, but did not seek vet advice or appointment	No	No	No	No	No	No	No	No	No
181	Cavapoo	Yes	No	No	No	F1	No	43686	Female	Yes	Yes	Yes	18-24	Other	Yes	Yes, but did not seek vet advice or appointment	Yes, but did not seek vet advice or appointment	Not sure/ can't remember	Yes, but did not seek vet advice or appointment	Yes, but did not seek vet advice or appointment	Yes, but did not seek vet advice or appointment	Yes, but did not seek vet advice or appointment	Yes, but did not seek vet advice or appointment	Yes, but did not seek vet advice or appointment	Yes, but did not seek vet advice or appointment	Yes, but did not seek vet advice or appointment	Yes, but did not seek vet advice or appointment	Yes, but did not seek vet advice or appointment	Yes, but did not seek vet advice or appointment	Yes, but did not seek vet advice or appointment	Yes, but did not seek vet advice or appointment	Yes, but did not seek vet advice or appointment	Yes, but did not seek vet advice or appointment	Yes, but did not seek vet advice or appointment	Yes, but did not seek vet advice or appointment	Yes, but did not seek vet advice or appointment	Yes, and I sought vet advice or vet appointment	No	No	No	No	No	No	No	No	No	No	No	No
182	Cavapoo	No	Yes	No	No	F1B	No	44622	Female	Yes	Yes	share in house	25-34	F	Yes	Yes, but did not seek vet advice or appointment	Yes, but did not seek vet advice or appointment	Yes, but did not seek vet advice or appointment	Yes, but did not seek vet advice or appointment	Not sure/ can't remember	Yes, but did not seek vet advice or appointment	Yes, but did not seek vet advice or appointment	Yes, but did not seek vet advice or appointment	Yes, but did not seek vet advice or appointment	Not sure/ can't remember	Yes, but did not seek vet advice or appointment	Yes, but did not seek vet advice or appointment	Yes, but did not seek vet advice or appointment	Yes, but did not seek vet advice or appointment	Yes, but did not seek vet advice or appointment	Yes, but did not seek vet advice or appointment	Yes, but did not seek vet advice or appointment	Yes, but did not seek vet advice or appointment	Yes, but did not seek vet advice or appointment	Yes, but did not seek vet advice or appointment	Yes, but did not seek vet advice or appointment	Yes, but did not seek vet advice or appointment	No	No	No	No	No	No	No	No	No	No	No	No
183	Cockapoo	No	Yes	No	No	F1	No	44927	Female	No	No but I plan to	Yes	25-34	F	Not yet, but intend to	Yes, but did not seek vet advice or appointment	Yes, and I sought vet advice or vet appointment	Yes, but did not seek vet advice or appointment	Yes, but did not seek vet advice or appointment	Yes, but did not seek vet advice or appointment	Yes, but did not seek vet advice or appointment	Yes, but did not seek vet advice or appointment	Yes, but did not seek vet advice or appointment	Yes, but did not seek vet advice or appointment	Yes, but did not seek vet advice or appointment	Yes, but did not seek vet advice or appointment	Yes, but did not seek vet advice or appointment	Yes, but did not seek vet advice or appointment	Yes, but did not seek vet advice or appointment	Yes, but did not seek vet advice or appointment	Yes, but did not seek vet advice or appointment	Yes, but did not seek vet advice or appointment	Yes, but did not seek vet advice or appointment	Yes, but did not seek vet advice or appointment	Yes, but did not seek vet advice or appointment	Yes, but did not seek vet advice or appointment	Yes, but did not seek vet advice or appointment	No	No	No	No	No	No	No	No	No	No	No	No
184	Cavapoo	No	No	No	Yes	F1	No	2022-05-28	Female	Yes	Yes	Yes	45-54	F	999	999	999	999	999	999	999	999	999	999	999	999	999	999	999	999	999	999	999	999	999	999	999	999	999	999	999	999	999	999	999	999	999	999	999
185	Cavapoo	No	Yes	No	No	F1	999	999	999	999	999	999	999	999	999	999	999	999	999	999	999	999	999	999	999	999	999	999	999	999	999	999	999	999	999	999	999	999	999	999	999	999	999	999	999	999	999	999	999
186	Cockapoo	No	Yes	No	No	F2	No	44357	Female	Yes	Yes	Yes	45-54	F	Yes	Yes, but did not seek vet advice or appointment	Not sure/ can't remember	Not sure/ can't remember	Yes, but did not seek vet advice or appointment	Yes, but did not seek vet advice or appointment	Yes, but did not seek vet advice or appointment	Yes, but did not seek vet advice or appointment	Yes, but did not seek vet advice or appointment	Yes, but did not seek vet advice or appointment	Yes, but did not seek vet advice or appointment	Not sure/ can't remember	Yes, but did not seek vet advice or appointment	Yes, but did not seek vet advice or appointment	Yes, but did not seek vet advice or appointment	Yes, but did not seek vet advice or appointment	Yes, but did not seek vet advice or appointment	Yes, but did not seek vet advice or appointment	Yes, but did not seek vet advice or appointment	Yes, but did not seek vet advice or appointment	Yes, but did not seek vet advice or appointment	Yes, but did not seek vet advice or appointment	Yes, but did not seek vet advice or appointment	No	No	Yes, but did not seek vet advice or appointment	No	No	No	No	No	No	No	No	No
187	S Poodle	No	No	Yes	No	999	Yes	2021-03-11	Male	No	Yes	share in house	25-34	F	Yes	Yes, but did not seek vet advice or appointment	Yes, and I sought vet advice or vet appointment	Yes, but did not seek vet advice or appointment	Yes, but did not seek vet advice or appointment	Yes, but did not seek vet advice or appointment	Yes, but did not seek vet advice or appointment	Yes, but did not seek vet advice or appointment	Yes, but did not seek vet advice or appointment	Yes, but did not seek vet advice or appointment	Yes, but did not seek vet advice or appointment	Yes, but did not seek vet advice or appointment	Yes, but did not seek vet advice or appointment	Yes, but did not seek vet advice or appointment	Yes, but did not seek vet advice or appointment	Yes, but did not seek vet advice or appointment	Yes, but did not seek vet advice or appointment	Yes, but did not seek vet advice or appointment	Yes, but did not seek vet advice or appointment	Yes, but did not seek vet advice or appointment	Yes, but did not seek vet advice or appointment	Yes, but did not seek vet advice or appointment	Yes, but did not seek vet advice or appointment	No	No	No	No	No	No	No	No	No	No	No	No
188	Cavapoo	No	Yes	No	No	F1	No	2021-03-03	Male	Yes	Yes	share in house	18-24	F	Yes	Yes, but did not seek vet advice or appointment	Not sure/ can't remember	Not sure/ can't remember	Yes, but did not seek vet advice or appointment	Yes, but did not seek vet advice or appointment	Yes, but did not seek vet advice or appointment	Not sure/ can't remember	Yes, and I sought vet advice or vet appointment	Not sure/ can't remember	Yes, but did not seek vet advice or appointment	Not sure/ can't remember	Yes, but did not seek vet advice or appointment	Yes, but did not seek vet advice or appointment	Yes, but did not seek vet advice or appointment	Yes, but did not seek vet advice or appointment	Yes, but did not seek vet advice or appointment	Yes, but did not seek vet advice or appointment	Yes, but did not seek vet advice or appointment	Yes, but did not seek vet advice or appointment	Yes, but did not seek vet advice or appointment	Yes, but did not seek vet advice or appointment	Yes, but did not seek vet advice or appointment	No	No	Yes, but did not seek vet advice or appointment	No	No	No	No	No	No	No	No	No
189	Cavapoo	No	Yes	No	No	F1	Not sure	44492	Female	Yes	No	share in house	35-44	F	Yes	Not sure/ can't remember	Not sure/ can't remember	Not sure/ can't remember	Yes, but did not seek vet advice or appointment	Yes, but did not seek vet advice or appointment	Yes, but did not seek vet advice or appointment	Yes, but did not seek vet advice or appointment	Not sure/ can't remember	Yes, but did not seek vet advice or appointment	Not sure/ can't remember	Yes, but did not seek vet advice or appointment	Yes, but did not seek vet advice or appointment	Yes, but did not seek vet advice or appointment	Yes, but did not seek vet advice or appointment	Yes, but did not seek vet advice or appointment	Yes, but did not seek vet advice or appointment	Yes, but did not seek vet advice or appointment	Yes, but did not seek vet advice or appointment	Yes, but did not seek vet advice or appointment	Yes, but did not seek vet advice or appointment	Yes, but did not seek vet advice or appointment	Not sure/ can't remember	No	No	No	No	No	No	No	No	No	No	No	No
190	Cavapoo	Yes	No	No	No	I don't know	No	2022-04-10	Female	No	Yes	share in house	25-34	F	Yes	Yes, but did not seek vet advice or appointment	Yes, and I sought vet advice or vet appointment	Yes, but did not seek vet advice or appointment	Yes, but did not seek vet advice or appointment	Yes, but did not seek vet advice or appointment	Yes, but did not seek vet advice or appointment	Yes, but did not seek vet advice or appointment	Yes, but did not seek vet advice or appointment	Yes, but did not seek vet advice or appointment	Yes, but did not seek vet advice or appointment	Yes, but did not seek vet advice or appointment	Yes, but did not seek vet advice or appointment	Yes, but did not seek vet advice or appointment	Yes, but did not seek vet advice or appointment	Yes, but did not seek vet advice or appointment	Yes, but did not seek vet advice or appointment	Yes, but did not seek vet advice or appointment	Yes, but did not seek vet advice or appointment	Yes, but did not seek vet advice or appointment	Yes, but did not seek vet advice or appointment	Yes, but did not seek vet advice or appointment	Yes, and I sought vet advice or vet appointment	No	No	No	No	No	No	No	No	No	No	No	No
191	Cockapoo	No	No	No	Yes	I don't know	No	2021-06-26	Male	No	Yes	Yes	25-34	F	999	999	999	999	999	999	999	999	999	999	999	999	999	999	999	999	999	999	999	999	999	999	999	999	999	999	999	999	999	999	999	999	999	999	999
192	Cockapoo	No	Yes	No	No	F1B	No	2021-10-10	Male	Yes	Yes	Yes	55-64	F	Yes	Yes, but did not seek vet advice or appointment	Yes, but did not seek vet advice or appointment	Yes, but did not seek vet advice or appointment	Yes, but did not seek vet advice or appointment	Yes, but did not seek vet advice or appointment	Yes, but did not seek vet advice or appointment	Yes, but did not seek vet advice or appointment	Yes, but did not seek vet advice or appointment	Yes, but did not seek vet advice or appointment	Not sure/ can't remember	Not sure/ can't remember	Yes, but did not seek vet advice or appointment	Yes, but did not seek vet advice or appointment	Yes, but did not seek vet advice or appointment	Yes, but did not seek vet advice or appointment	Yes, but did not seek vet advice or appointment	Yes, but did not seek vet advice or appointment	Yes, but did not seek vet advice or appointment	Yes, but did not seek vet advice or appointment	Yes, but did not seek vet advice or appointment	Yes, but did not seek vet advice or appointment	Yes, but did not seek vet advice or appointment	No	No	Yes, but did not seek vet advice or appointment	No	No	No	No	No	No	No	No	No
193	Cavapoo	Yes	No	No	No	F1	No	44108	Female	Yes	Yes	Yes	55-64	F	Yes	Not sure/ can't remember	Not sure/ can't remember	Yes, but did not seek vet advice or appointment	Yes, but did not seek vet advice or appointment	Yes, but did not seek vet advice or appointment	Yes, but did not seek vet advice or appointment	Yes, but did not seek vet advice or appointment	Yes, but did not seek vet advice or appointment	Yes, but did not seek vet advice or appointment	Yes, but did not seek vet advice or appointment	Yes, but did not seek vet advice or appointment	Yes, but did not seek vet advice or appointment	Yes, but did not seek vet advice or appointment	Yes, but did not seek vet advice or appointment	Yes, but did not seek vet advice or appointment	Yes, but did not seek vet advice or appointment	Yes, but did not seek vet advice or appointment	Yes, but did not seek vet advice or appointment	Yes, but did not seek vet advice or appointment	Yes, but did not seek vet advice or appointment	Yes, but did not seek vet advice or appointment	Yes, but did not seek vet advice or appointment	No	No	No	No	No	No	No	No	No	No	No	No
194	Cavapoo	No	Yes	No	No	F1	No	44764	Male	Yes	Yes	share in house	35-44	F	999	999	999	999	999	999	999	999	999	999	999	999	999	999	999	999	999	999	999	999	999	999	999	999	999	999	999	999	999	999	999	999	999	999	999
195	Cavapoo	Yes	No	No	No	F1	No	2019-04-16	Male	Yes	Yes	share in house	55-64	F	Yes	Yes, but did not seek vet advice or appointment	Yes, but did not seek vet advice or appointment	Yes, but did not seek vet advice or appointment	Yes, but did not seek vet advice or appointment	Yes, but did not seek vet advice or appointment	Yes, but did not seek vet advice or appointment	Yes, but did not seek vet advice or appointment	Yes, but did not seek vet advice or appointment	Yes, but did not seek vet advice or appointment	Not sure/ can't remember	Not sure/ can't remember	Yes, but did not seek vet advice or appointment	Not sure/ can't remember	Not sure/ can't remember	Not sure/ can't remember	Yes, but did not seek vet advice or appointment	Not sure/ can't remember	Yes, but did not seek vet advice or appointment	Yes, but did not seek vet advice or appointment	Yes, but did not seek vet advice or appointment	Yes, but did not seek vet advice or appointment	Yes, but did not seek vet advice or appointment	No	No	Yes, but did not seek vet advice or appointment	No	No	No	No	No	No	No	No	No
196	Cavapoo	Yes	No	No	No	F1	No	2019-02-12	Male	Yes	Yes	share in house	45-54	F	Yes	Yes, but did not seek vet advice or appointment	Yes, but did not seek vet advice or appointment	Yes, but did not seek vet advice or appointment	Yes, but did not seek vet advice or appointment	Yes, but did not seek vet advice or appointment	Yes, but did not seek vet advice or appointment	Yes, but did not seek vet advice or appointment	Yes, but did not seek vet advice or appointment	Yes, but did not seek vet advice or appointment	Yes, but did not seek vet advice or appointment	Not sure/ can't remember	Yes, but did not seek vet advice or appointment	Yes, but did not seek vet advice or appointment	Yes, but did not seek vet advice or appointment	Yes, and I sought vet advice or vet appointment	Yes, and I sought vet advice or vet appointment	Yes, but did not seek vet advice or appointment	Yes, but did not seek vet advice or appointment	Yes, but did not seek vet advice or appointment	Yes, but did not seek vet advice or appointment	Yes, but did not seek vet advice or appointment	Yes, but did not seek vet advice or appointment	No	No	Yes, but did not seek vet advice or appointment	No	No	No	No	No	No	No	No	No
197	Cavapoo	No	No	Yes	No	F1BB	No	44428	Male	No	Yes	share in house	45-54	M	Yes	Yes, but did not seek vet advice or appointment	Not sure/ can't remember	Yes, but did not seek vet advice or appointment	Yes, but did not seek vet advice or appointment	Yes, but did not seek vet advice or appointment	Yes, but did not seek vet advice or appointment	Yes, but did not seek vet advice or appointment	Yes, but did not seek vet advice or appointment	Yes, but did not seek vet advice or appointment	Yes, but did not seek vet advice or appointment	Yes, but did not seek vet advice or appointment	Yes, but did not seek vet advice or appointment	Yes, but did not seek vet advice or appointment	Yes, but did not seek vet advice or appointment	Yes, but did not seek vet advice or appointment	Yes, but did not seek vet advice or appointment	Yes, but did not seek vet advice or appointment	Yes, but did not seek vet advice or appointment	Yes, but did not seek vet advice or appointment	Yes, but did not seek vet advice or appointment	Yes, but did not seek vet advice or appointment	Yes, but did not seek vet advice or appointment	No	No	No	No	No	No	No	No	No	No	No	No
198	Cockapoo	No	Yes	No	No	F1	No	2021-01-24	Male	Yes	Yes	Yes	25-34	F	999	999	999	999	999	999	999	999	999	999	999	999	999	999	999	999	999	999	999	999	999	999	999	999	999	999	999	999	999	999	999	999	999	999	999
199	Cockapoo	Yes	No	No	No	F1B	No	2020-10-25	Male	Yes	Yes	Yes	25-34	F	Yes	Yes, but did not seek vet advice or appointment	Yes, but did not seek vet advice or appointment	Not sure/ can't remember	Yes, but did not seek vet advice or appointment	Yes, but did not seek vet advice or appointment	Yes, but did not seek vet advice or appointment	Yes, but did not seek vet advice or appointment	Yes, but did not seek vet advice or appointment	Yes, but did not seek vet advice or appointment	Yes, but did not seek vet advice or appointment	Yes, but did not seek vet advice or appointment	Yes, but did not seek vet advice or appointment	Yes, but did not seek vet advice or appointment	Yes, but did not seek vet advice or appointment	Yes, but did not seek vet advice or appointment	Yes, but did not seek vet advice or appointment	Yes, but did not seek vet advice or appointment	Yes, but did not seek vet advice or appointment	Yes, but did not seek vet advice or appointment	Yes, but did not seek vet advice or appointment	Yes, but did not seek vet advice or appointment	Yes, but did not seek vet advice or appointment	No	No	No	No	No	No	No	No	No	No	No	No
200	S Poodle	No	No	Yes	No	999	Yes	44095	Female	Yes	Yes	Yes	35-44	F	Yes	Yes, but did not seek vet advice or appointment	Yes, but did not seek vet advice or appointment	Yes, but did not seek vet advice or appointment	Yes, but did not seek vet advice or appointment	Yes, but did not seek vet advice or appointment	Yes, but did not seek vet advice or appointment	Yes, but did not seek vet advice or appointment	Yes, but did not seek vet advice or appointment	Yes, but did not seek vet advice or appointment	Yes, but did not seek vet advice or appointment	Yes, but did not seek vet advice or appointment	Yes, but did not seek vet advice or appointment	Yes, but did not seek vet advice or appointment	Yes, but did not seek vet advice or appointment	Yes, but did not seek vet advice or appointment	Yes, but did not seek vet advice or appointment	Yes, but did not seek vet advice or appointment	Yes, but did not seek vet advice or appointment	Yes, but did not seek vet advice or appointment	Yes, but did not seek vet advice or appointment	Yes, but did not seek vet advice or appointment	Yes, but did not seek vet advice or appointment	No	No	No	No	No	No	No	No	No	No	No	No
201	Cavapoo	No	Yes	No	No	F1	No	2018-11-05	Female	Yes	Yes	Yes	25-34	F	Yes	Not sure/ can't remember	Not sure/ can't remember	Not sure/ can't remember	Yes, but did not seek vet advice or appointment	Yes, but did not seek vet advice or appointment	Yes, but did not seek vet advice or appointment	Yes, but did not seek vet advice or appointment	Yes, but did not seek vet advice or appointment	Yes, but did not seek vet advice or appointment	Not sure/ can't remember	Yes, but did not seek vet advice or appointment	Yes, but did not seek vet advice or appointment	Yes, but did not seek vet advice or appointment	Yes, but did not seek vet advice or appointment	Yes, but did not seek vet advice or appointment	Yes, but did not seek vet advice or appointment	Yes, but did not seek vet advice or appointment	Not sure/ can't remember	Yes, but did not seek vet advice or appointment	Yes, but did not seek vet advice or appointment	Yes, but did not seek vet advice or appointment	Yes, but did not seek vet advice or appointment	No	No	No	No	No	No	No	No	No	No	No	No
202	Cocker Spaniel	999	999	999	999	999	Yes	44735	Male	No	No but I plan to	Yes	45-54	F	Yes	Yes, but did not seek vet advice or appointment	Yes, but did not seek vet advice or appointment	Yes, but did not seek vet advice or appointment	Yes, but did not seek vet advice or appointment	Yes, but did not seek vet advice or appointment	Yes, but did not seek vet advice or appointment	Yes, but did not seek vet advice or appointment	Yes, but did not seek vet advice or appointment	Yes, but did not seek vet advice or appointment	Yes, but did not seek vet advice or appointment	Yes, but did not seek vet advice or appointment	Yes, but did not seek vet advice or appointment	Yes, but did not seek vet advice or appointment	Yes, but did not seek vet advice or appointment	Yes, but did not seek vet advice or appointment	Yes, but did not seek vet advice or appointment	Yes, but did not seek vet advice or appointment	Yes, but did not seek vet advice or appointment	Yes, but did not seek vet advice or appointment	Yes, but did not seek vet advice or appointment	Yes, but did not seek vet advice or appointment	Yes, and I sought vet advice or vet appointment	No	No	No	No	No	No	No	No	No	No	No	No
203	Cocker Spaniel	999	999	999	999	999	No	44504	Male	No	Yes	Yes	35-44	F	Yes	Yes, but did not seek vet advice or appointment	Not sure/ can't remember	Yes, but did not seek vet advice or appointment	Yes, but did not seek vet advice or appointment	Yes, but did not seek vet advice or appointment	Yes, but did not seek vet advice or appointment	Yes, but did not seek vet advice or appointment	Yes, but did not seek vet advice or appointment	Yes, but did not seek vet advice or appointment	Not sure/ can't remember	Not sure/ can't remember	Yes, but did not seek vet advice or appointment	Yes, but did not seek vet advice or appointment	Yes, but did not seek vet advice or appointment	Yes, but did not seek vet advice or appointment	Yes, but did not seek vet advice or appointment	Yes, but did not seek vet advice or appointment	Yes, but did not seek vet advice or appointment	Yes, but did not seek vet advice or appointment	Yes, but did not seek vet advice or appointment	Yes, but did not seek vet advice or appointment	Yes, but did not seek vet advice or appointment	No	No	Yes, but did not seek vet advice or appointment	No	No	No	No	No	No	No	No	Yes, but did not seek vet advice or appointment
204	Cocker Spaniel	999	999	999	999	999	No	43944	Male	No	Yes	share in house	35-44	F	Yes	Not sure/ can't remember	Yes, but did not seek vet advice or appointment	Yes, but did not seek vet advice or appointment	Yes, but did not seek vet advice or appointment	Yes, but did not seek vet advice or appointment	Yes, but did not seek vet advice or appointment	Yes, but did not seek vet advice or appointment	Yes, but did not seek vet advice or appointment	Yes, but did not seek vet advice or appointment	Yes, but did not seek vet advice or appointment	Yes, but did not seek vet advice or appointment	Yes, but did not seek vet advice or appointment	Yes, but did not seek vet advice or appointment	Yes, but did not seek vet advice or appointment	Yes, but did not seek vet advice or appointment	Yes, but did not seek vet advice or appointment	Yes, but did not seek vet advice or appointment	Yes, but did not seek vet advice or appointment	Yes, but did not seek vet advice or appointment	Yes, but did not seek vet advice or appointment	Yes, but did not seek vet advice or appointment	Yes, but did not seek vet advice or appointment	No	No	No	No	No	No	No	No	No	No	No	No
205	Cocker Spaniel	999	999	999	999	999	No	44215	Female	No	Yes	Yes	35-44	F	Yes	Not sure/ can't remember	Yes, and I sought vet advice or vet appointment	Yes, and I sought vet advice or vet appointment	Yes, but did not seek vet advice or appointment	Yes, but did not seek vet advice or appointment	Yes, but did not seek vet advice or appointment	Yes, but did not seek vet advice or appointment	Not sure/ can't remember	Yes, but did not seek vet advice or appointment	Not sure/ can't remember	Not sure/ can't remember	Yes, but did not seek vet advice or appointment	Yes, but did not seek vet advice or appointment	Yes, but did not seek vet advice or appointment	Yes, but did not seek vet advice or appointment	Yes, but did not seek vet advice or appointment	Yes, but did not seek vet advice or appointment	Yes, but did not seek vet advice or appointment	Yes, but did not seek vet advice or appointment	Yes, but did not seek vet advice or appointment	Yes, but did not seek vet advice or appointment	Yes, but did not seek vet advice or appointment	No	No	Yes, but did not seek vet advice or appointment	No	No	No	No	No	No	No	No	No
206	Cocker Spaniel	999	999	999	999	999	Yes	44111	Female	Yes	Yes	Yes	45-54	F	Yes	Yes, but did not seek vet advice or appointment	Yes, but did not seek vet advice or appointment	Yes, but did not seek vet advice or appointment	Yes, but did not seek vet advice or appointment	Yes, but did not seek vet advice or appointment	Yes, but did not seek vet advice or appointment	Yes, but did not seek vet advice or appointment	Yes, but did not seek vet advice or appointment	Yes, and I sought vet advice or vet appointment	Yes, but did not seek vet advice or appointment	Yes, but did not seek vet advice or appointment	Yes, but did not seek vet advice or appointment	Yes, but did not seek vet advice or appointment	Yes, but did not seek vet advice or appointment	Yes, but did not seek vet advice or appointment	Yes, but did not seek vet advice or appointment	Yes, but did not seek vet advice or appointment	Yes, but did not seek vet advice or appointment	Yes, but did not seek vet advice or appointment	Yes, but did not seek vet advice or appointment	Yes, but did not seek vet advice or appointment	Yes, but did not seek vet advice or appointment	No	No	No	No	No	No	No	No	No	No	No	No
207	Cocker Spaniel	999	999	999	999	999	Yes	43578	Female	Yes	Yes	share in house	45-54	F	Yes	Yes, but did not seek vet advice or appointment	Yes, and I sought vet advice or vet appointment	Yes, but did not seek vet advice or appointment	Yes, but did not seek vet advice or appointment	Yes, but did not seek vet advice or appointment	Yes, but did not seek vet advice or appointment	Yes, but did not seek vet advice or appointment	Yes, but did not seek vet advice or appointment	Yes, but did not seek vet advice or appointment	Yes, but did not seek vet advice or appointment	Yes, and I sought vet advice or vet appointment	Yes, but did not seek vet advice or appointment	Yes, but did not seek vet advice or appointment	Yes, but did not seek vet advice or appointment	Yes, but did not seek vet advice or appointment	Yes, but did not seek vet advice or appointment	Yes, but did not seek vet advice or appointment	Yes, but did not seek vet advice or appointment	Yes, but did not seek vet advice or appointment	Yes, but did not seek vet advice or appointment	Yes, but did not seek vet advice or appointment	Yes, but did not seek vet advice or appointment	No	No	Yes, but did not seek vet advice or appointment	No	No	No	No	No	No	No	No	No
208	Cocker Spaniel	999	999	999	999	999	Yes	44662	Male	No	Yes	share in house	55-64	F	Yes	Yes, but did not seek vet advice or appointment	Not sure/ can't remember	Not sure/ can't remember	Yes, but did not seek vet advice or appointment	Yes, but did not seek vet advice or appointment	Yes, but did not seek vet advice or appointment	Yes, but did not seek vet advice or appointment	Yes, but did not seek vet advice or appointment	Yes, but did not seek vet advice or appointment	Yes, but did not seek vet advice or appointment	Yes, but did not seek vet advice or appointment	Yes, but did not seek vet advice or appointment	Yes, but did not seek vet advice or appointment	Yes, but did not seek vet advice or appointment	Yes, but did not seek vet advice or appointment	Yes, but did not seek vet advice or appointment	Yes, but did not seek vet advice or appointment	Yes, but did not seek vet advice or appointment	Yes, but did not seek vet advice or appointment	Yes, but did not seek vet advice or appointment	Yes, but did not seek vet advice or appointment	Not sure/ can't remember	No	No	No	No	No	No	No	No	No	No	No	No
209	Cocker Spaniel	999	999	999	999	999	Yes	44663	Female	No	No - put aside money	Yes	65-74	F	Yes	Yes, but did not seek vet advice or appointment	Yes, but did not seek vet advice or appointment	Yes, but did not seek vet advice or appointment	Yes, but did not seek vet advice or appointment	Yes, but did not seek vet advice or appointment	Yes, but did not seek vet advice or appointment	Yes, but did not seek vet advice or appointment	Yes, but did not seek vet advice or appointment	Yes, but did not seek vet advice or appointment	Yes, but did not seek vet advice or appointment	Yes, but did not seek vet advice or appointment	Yes, but did not seek vet advice or appointment	Yes, but did not seek vet advice or appointment	Yes, but did not seek vet advice or appointment	Yes, but did not seek vet advice or appointment	Yes, but did not seek vet advice or appointment	Yes, but did not seek vet advice or appointment	Yes, but did not seek vet advice or appointment	Yes, but did not seek vet advice or appointment	Yes, but did not seek vet advice or appointment	Yes, but did not seek vet advice or appointment	Yes, but did not seek vet advice or appointment	No	No	No	No	No	No	No	No	No	No	No	No
210	Cocker Spaniel	999	999	999	999	999	Yes	2022-06-02	Male	No	Yes	Yes	45-54	F	Yes	Yes, but did not seek vet advice or appointment	Yes, but did not seek vet advice or appointment	Yes, but did not seek vet advice or appointment	Yes, but did not seek vet advice or appointment	Yes, but did not seek vet advice or appointment	Yes, but did not seek vet advice or appointment	Yes, but did not seek vet advice or appointment	Yes, but did not seek vet advice or appointment	Yes, but did not seek vet advice or appointment	Yes, but did not seek vet advice or appointment	Yes, but did not seek vet advice or appointment	Yes, but did not seek vet advice or appointment	Yes, but did not seek vet advice or appointment	Yes, but did not seek vet advice or appointment	Yes, but did not seek vet advice or appointment	Yes, but did not seek vet advice or appointment	Yes, but did not seek vet advice or appointment	Yes, but did not seek vet advice or appointment	Yes, but did not seek vet advice or appointment	Yes, but did not seek vet advice or appointment	Yes, but did not seek vet advice or appointment	Yes, but did not seek vet advice or appointment	No	No	No	No	No	No	No	No	No	No	No	No
211	Cocker Spaniel	999	999	999	999	999	No	2021-01-27	Male	No	Yes	Yes	45-54	F	Yes	Yes, but did not seek vet advice or appointment	Yes, and I sought vet advice or vet appointment	Yes, but did not seek vet advice or appointment	Yes, but did not seek vet advice or appointment	Yes, and I sought vet advice or vet appointment	Yes, but did not seek vet advice or appointment	Yes, but did not seek vet advice or appointment	Yes, but did not seek vet advice or appointment	Yes, but did not seek vet advice or appointment	Yes, but did not seek vet advice or appointment	Yes, but did not seek vet advice or appointment	Yes, but did not seek vet advice or appointment	Yes, but did not seek vet advice or appointment	Yes, and I sought vet advice or vet appointment	Yes, but did not seek vet advice or appointment	Yes, but did not seek vet advice or appointment	Yes, but did not seek vet advice or appointment	Yes, but did not seek vet advice or appointment	Yes, but did not seek vet advice or appointment	Yes, but did not seek vet advice or appointment	Yes, but did not seek vet advice or appointment	Yes, but did not seek vet advice or appointment	No	No	No	No	No	No	No	No	No	No	No	No
212	Cocker Spaniel	999	999	999	999	999	999	999	999	999	999	999	999	999	999	999	999	999	999	999	999	999	999	999	999	999	999	999	999	999	999	999	999	999	999	999	999	999	999	999	999	999	999	999	999	999	999	999	999
213	Cocker Spaniel	999	999	999	999	999	No	2021-08-08	Male	No	Yes	share in house	45-54	F	Yes	Yes, but did not seek vet advice or appointment	Not sure/ can't remember	Not sure/ can't remember	Yes, but did not seek vet advice or appointment	Yes, but did not seek vet advice or appointment	Yes, but did not seek vet advice or appointment	Yes, but did not seek vet advice or appointment	Yes, but did not seek vet advice or appointment	Yes, but did not seek vet advice or appointment	Yes, but did not seek vet advice or appointment	Yes, but did not seek vet advice or appointment	Yes, but did not seek vet advice or appointment	Yes, but did not seek vet advice or appointment	Yes, but did not seek vet advice or appointment	Yes, but did not seek vet advice or appointment	Yes, but did not seek vet advice or appointment	Yes, but did not seek vet advice or appointment	Yes, but did not seek vet advice or appointment	Yes, but did not seek vet advice or appointment	Yes, but did not seek vet advice or appointment	Yes, but did not seek vet advice or appointment	Yes, but did not seek vet advice or appointment	No	No	No	No	No	No	No	No	No	No	No	No
214	Cocker Spaniel	999	999	999	999	999	Yes	2021-09-12	Female	No	Yes	share in house	45-54	F	Yes	Yes, but did not seek vet advice or appointment	Yes, but did not seek vet advice or appointment	Yes, but did not seek vet advice or appointment	Yes, but did not seek vet advice or appointment	Yes, but did not seek vet advice or appointment	Yes, but did not seek vet advice or appointment	Yes, but did not seek vet advice or appointment	Yes, but did not seek vet advice or appointment	Yes, but did not seek vet advice or appointment	Yes, but did not seek vet advice or appointment	Yes, but did not seek vet advice or appointment	Yes, but did not seek vet advice or appointment	Yes, but did not seek vet advice or appointment	Yes, but did not seek vet advice or appointment	Yes, but did not seek vet advice or appointment	Yes, but did not seek vet advice or appointment	Yes, but did not seek vet advice or appointment	Yes, but did not seek vet advice or appointment	Yes, but did not seek vet advice or appointment	Yes, but did not seek vet advice or appointment	Yes, but did not seek vet advice or appointment	Yes, but did not seek vet advice or appointment	No	No	No	No	No	No	No	No	No	No	No	No
215	Cocker Spaniel	999	999	999	999	999	No	2021-08-08	Male	No	Yes	share in house	45-54	F	Yes	Yes, but did not seek vet advice or appointment	Not sure/ can't remember	Not sure/ can't remember	Yes, but did not seek vet advice or appointment	Yes, but did not seek vet advice or appointment	Yes, but did not seek vet advice or appointment	Yes, but did not seek vet advice or appointment	Yes, but did not seek vet advice or appointment	Yes, but did not seek vet advice or appointment	Yes, but did not seek vet advice or appointment	Yes, but did not seek vet advice or appointment	Yes, but did not seek vet advice or appointment	Yes, but did not seek vet advice or appointment	Yes, but did not seek vet advice or appointment	Yes, but did not seek vet advice or appointment	Yes, but did not seek vet advice or appointment	Yes, but did not seek vet advice or appointment	Yes, but did not seek vet advice or appointment	Yes, but did not seek vet advice or appointment	Yes, but did not seek vet advice or appointment	Yes, but did not seek vet advice or appointment	Not sure/ can't remember	No	No	No	No	No	No	No	No	No	No	No	No
216	Cocker Spaniel	999	999	999	999	999	Yes	2020-12-16	Male	No	Yes	Yes	45-54	M	Yes	Yes, but did not seek vet advice or appointment	Yes, but did not seek vet advice or appointment	Yes, but did not seek vet advice or appointment	Yes, but did not seek vet advice or appointment	Yes, but did not seek vet advice or appointment	Yes, but did not seek vet advice or appointment	Yes, but did not seek vet advice or appointment	Yes, but did not seek vet advice or appointment	Yes, but did not seek vet advice or appointment	Yes, but did not seek vet advice or appointment	Yes, but did not seek vet advice or appointment	Yes, but did not seek vet advice or appointment	Yes, but did not seek vet advice or appointment	Yes, but did not seek vet advice or appointment	Yes, but did not seek vet advice or appointment	Yes, but did not seek vet advice or appointment	Yes, but did not seek vet advice or appointment	Yes, but did not seek vet advice or appointment	Yes, but did not seek vet advice or appointment	Yes, but did not seek vet advice or appointment	Yes, but did not seek vet advice or appointment	Yes, but did not seek vet advice or appointment	No	No	No	No	No	No	No	No	No	No	No	No
217	Cocker Spaniel	999	999	999	999	999	No	44287	Female	Yes	Yes	share in house	35-44	F	Yes	Yes, but did not seek vet advice or appointment	Yes, but did not seek vet advice or appointment	Yes, but did not seek vet advice or appointment	Yes, but did not seek vet advice or appointment	Yes, but did not seek vet advice or appointment	Yes, but did not seek vet advice or appointment	Yes, but did not seek vet advice or appointment	Yes, but did not seek vet advice or appointment	Yes, but did not seek vet advice or appointment	Not sure/ can't remember	Yes, but did not seek vet advice or appointment	Yes, but did not seek vet advice or appointment	Yes, but did not seek vet advice or appointment	Yes, but did not seek vet advice or appointment	Yes, but did not seek vet advice or appointment	Yes, but did not seek vet advice or appointment	Yes, but did not seek vet advice or appointment	Yes, but did not seek vet advice or appointment	Yes, but did not seek vet advice or appointment	Yes, but did not seek vet advice or appointment	Yes, but did not seek vet advice or appointment	Yes, but did not seek vet advice or appointment	No	No	No	No	No	No	No	No	No	No	No	No
218	Cocker Spaniel	999	999	999	999	999	999	999	999	999	999	999	999	999	999	999	999	999	999	999	999	999	999	999	999	999	999	999	999	999	999	999	999	999	999	999	999	999	999	999	999	999	999	999	999	999	999	999	999
219	Labrador	999	999	999	999	999	Yes	2021-03-07	Male	No	Yes	Yes	45-54	F	Yes	Yes, but did not seek vet advice or appointment	Yes, but did not seek vet advice or appointment	Not sure/ can't remember	Yes, but did not seek vet advice or appointment	Yes, but did not seek vet advice or appointment	Yes, but did not seek vet advice or appointment	Yes, but did not seek vet advice or appointment	Yes, but did not seek vet advice or appointment	Yes, but did not seek vet advice or appointment	Yes, but did not seek vet advice or appointment	Yes, but did not seek vet advice or appointment	Yes, but did not seek vet advice or appointment	Yes, but did not seek vet advice or appointment	Yes, but did not seek vet advice or appointment	Yes, but did not seek vet advice or appointment	Yes, but did not seek vet advice or appointment	Yes, but did not seek vet advice or appointment	Yes, but did not seek vet advice or appointment	Yes, but did not seek vet advice or appointment	Yes, but did not seek vet advice or appointment	Yes, but did not seek vet advice or appointment	Not sure/ can't remember	No	No	No	No	No	No	No	No	No	No	No	No
220	Cockapoo	No	Yes	No	No	F1	Not sure	2020-08-13	Male	Yes	Yes	share in house	45-54	F	Yes	Not sure/ can't remember	Not sure/ can't remember	Not sure/ can't remember	Yes, but did not seek vet advice or appointment	Yes, but did not seek vet advice or appointment	Yes, but did not seek vet advice or appointment	Yes, but did not seek vet advice or appointment	Yes, but did not seek vet advice or appointment	Yes, but did not seek vet advice or appointment	Not sure/ can't remember	Yes, but did not seek vet advice or appointment	Yes, but did not seek vet advice or appointment	Yes, but did not seek vet advice or appointment	Yes, but did not seek vet advice or appointment	Yes, but did not seek vet advice or appointment	Yes, but did not seek vet advice or appointment	Yes, but did not seek vet advice or appointment	Yes, but did not seek vet advice or appointment	Yes, but did not seek vet advice or appointment	Yes, but did not seek vet advice or appointment	Yes, but did not seek vet advice or appointment	Yes, but did not seek vet advice or appointment	No	No	No	No	No	No	No	No	No	No	No	No
221	Cocker Spaniel	999	999	999	999	999	Yes	2021-03-16	Male	No	Yes	Yes	35-44	F	Yes	Yes, but did not seek vet advice or appointment	Yes, but did not seek vet advice or appointment	Yes, but did not seek vet advice or appointment	Yes, but did not seek vet advice or appointment	Yes, but did not seek vet advice or appointment	Yes, but did not seek vet advice or appointment	Yes, but did not seek vet advice or appointment	Yes, but did not seek vet advice or appointment	Yes, but did not seek vet advice or appointment	Yes, but did not seek vet advice or appointment	Yes, but did not seek vet advice or appointment	Yes, but did not seek vet advice or appointment	Yes, but did not seek vet advice or appointment	Yes, but did not seek vet advice or appointment	Yes, but did not seek vet advice or appointment	Yes, but did not seek vet advice or appointment	Yes, but did not seek vet advice or appointment	Yes, but did not seek vet advice or appointment	Yes, but did not seek vet advice or appointment	Yes, but did not seek vet advice or appointment	Yes, but did not seek vet advice or appointment	Yes, but did not seek vet advice or appointment	No	No	No	No	No	No	No	No	No	No	No	No
222	Cocker Spaniel	999	999	999	999	999	999	999	999	999	999	999	999	999	999	999	999	999	999	999	999	999	999	999	999	999	999	999	999	999	999	999	999	999	999	999	999	999	999	999	999	999	999	999	999	999	999	999	999
223	Cocker Spaniel	999	999	999	999	999	No	2022-02-27	Male	No	Yes	share in house	35-44	F	Yes	Yes, but did not seek vet advice or appointment	Not sure/ can't remember	Yes, but did not seek vet advice or appointment	Not sure/ can't remember	Yes, but did not seek vet advice or appointment	Yes, but did not seek vet advice or appointment	Yes, but did not seek vet advice or appointment	Yes, but did not seek vet advice or appointment	Yes, but did not seek vet advice or appointment	Yes, but did not seek vet advice or appointment	Yes, but did not seek vet advice or appointment	Yes, but did not seek vet advice or appointment	Yes, but did not seek vet advice or appointment	Yes, but did not seek vet advice or appointment	Yes, but did not seek vet advice or appointment	Yes, but did not seek vet advice or appointment	Yes, but did not seek vet advice or appointment	Yes, but did not seek vet advice or appointment	Yes, but did not seek vet advice or appointment	Yes, but did not seek vet advice or appointment	Yes, but did not seek vet advice or appointment	Yes, but did not seek vet advice or appointment	No	No	No	No	No	No	No	No	No	No	No	No
224	Cocker Spaniel	999	999	999	999	999	No	44329	Female	Yes	No	Yes	75+	F	999	999	999	999	999	999	999	999	999	999	999	999	999	999	999	999	999	999	999	999	999	999	999	999	999	999	999	999	999	999	999	999	999	999	999
225	Cavapoo	No	Yes	No	No	F1	999	999	999	999	999	999	999	999	999	999	999	999	999	999	999	999	999	999	999	999	999	999	999	999	999	999	999	999	999	999	999	999	999	999	999	999	999	999	999	999	999	999	999
226	Cocker Spaniel	999	999	999	999	999	Yes	43550	Female	Yes	Yes	share in house	65-74	F	Yes	Yes, but did not seek vet advice or appointment	Yes, but did not seek vet advice or appointment	Yes, but did not seek vet advice or appointment	Yes, but did not seek vet advice or appointment	Yes, but did not seek vet advice or appointment	Yes, but did not seek vet advice or appointment	Yes, but did not seek vet advice or appointment	Yes, but did not seek vet advice or appointment	Yes, but did not seek vet advice or appointment	Yes, but did not seek vet advice or appointment	Yes, but did not seek vet advice or appointment	Yes, but did not seek vet advice or appointment	Yes, but did not seek vet advice or appointment	Yes, but did not seek vet advice or appointment	Yes, but did not seek vet advice or appointment	Yes, but did not seek vet advice or appointment	Yes, but did not seek vet advice or appointment	Yes, but did not seek vet advice or appointment	Yes, but did not seek vet advice or appointment	Yes, but did not seek vet advice or appointment	Yes, but did not seek vet advice or appointment	Yes, but did not seek vet advice or appointment	No	No	No	No	No	No	No	No	No	No	No	No
227	Cocker Spaniel	999	999	999	999	999	Yes	2022-03-06	Female	No	Yes	Yes	45-54	F	Yes	Yes, and I sought vet advice or vet appointment	Yes, and I sought vet advice or vet appointment	Yes, and I sought vet advice or vet appointment	Yes, but did not seek vet advice or appointment	Yes, but did not seek vet advice or appointment	Yes, but did not seek vet advice or appointment	Yes, but did not seek vet advice or appointment	Yes, but did not seek vet advice or appointment	Yes, but did not seek vet advice or appointment	Yes, but did not seek vet advice or appointment	Yes, but did not seek vet advice or appointment	Yes, but did not seek vet advice or appointment	Yes, but did not seek vet advice or appointment	Yes, but did not seek vet advice or appointment	Yes, but did not seek vet advice or appointment	Yes, but did not seek vet advice or appointment	Yes, but did not seek vet advice or appointment	Yes, but did not seek vet advice or appointment	Yes, but did not seek vet advice or appointment	Yes, but did not seek vet advice or appointment	Yes, but did not seek vet advice or appointment	Not sure/ can't remember	No	No	No	No	No	No	No	No	No	No	No	No
228	Cocker Spaniel	999	999	999	999	999	No	2019-02-01	Female	No	No	share in house	25-34	F	Yes	Not sure/ can't remember	Yes, and I sought vet advice or vet appointment	Yes, but did not seek vet advice or appointment	Yes, but did not seek vet advice or appointment	Yes, but did not seek vet advice or appointment	Yes, but did not seek vet advice or appointment	Yes, but did not seek vet advice or appointment	Yes, but did not seek vet advice or appointment	Yes, but did not seek vet advice or appointment	Yes, but did not seek vet advice or appointment	Yes, but did not seek vet advice or appointment	Yes, but did not seek vet advice or appointment	Yes, but did not seek vet advice or appointment	Yes, but did not seek vet advice or appointment	Yes, but did not seek vet advice or appointment	Yes, but did not seek vet advice or appointment	Yes, but did not seek vet advice or appointment	Yes, but did not seek vet advice or appointment	Yes, but did not seek vet advice or appointment	Yes, but did not seek vet advice or appointment	Yes, but did not seek vet advice or appointment	Yes, but did not seek vet advice or appointment	No	No	No	No	No	No	No	No	No	No	No	No
229	Cocker Spaniel	999	999	999	999	999	Yes	2021-06-18	Male	No	Yes	Yes	45-54	F	Yes	Not sure/ can't remember	Not sure/ can't remember	Not sure/ can't remember	Yes, but did not seek vet advice or appointment	Yes, but did not seek vet advice or appointment	Yes, but did not seek vet advice or appointment	Yes, but did not seek vet advice or appointment	Yes, but did not seek vet advice or appointment	Yes, but did not seek vet advice or appointment	Yes, but did not seek vet advice or appointment	Yes, but did not seek vet advice or appointment	Yes, but did not seek vet advice or appointment	Yes, but did not seek vet advice or appointment	Yes, but did not seek vet advice or appointment	Yes, but did not seek vet advice or appointment	Yes, but did not seek vet advice or appointment	Yes, but did not seek vet advice or appointment	Yes, but did not seek vet advice or appointment	Not sure/ can't remember	Yes, but did not seek vet advice or appointment	Yes, but did not seek vet advice or appointment	Yes, but did not seek vet advice or appointment	No	No	No	No	No	No	No	No	No	No	No	No
230	Cocker Spaniel	999	999	999	999	999	No	999	Male	Yes	Yes	999	999	999	999	999	999	999	999	999	999	999	999	999	999	999	999	999	999	999	999	999	999	999	999	999	999	999	999	999	999	999	999	999	999	999	999	999	999
231	Cocker Spaniel	999	999	999	999	999	No	44705	Female	No	Yes	Yes	45-54	F	Yes	Yes, but did not seek vet advice or appointment	Yes, but did not seek vet advice or appointment	Yes, but did not seek vet advice or appointment	Yes, but did not seek vet advice or appointment	Not sure/ can't remember	Yes, but did not seek vet advice or appointment	Yes, but did not seek vet advice or appointment	Yes, but did not seek vet advice or appointment	Yes, but did not seek vet advice or appointment	Yes, but did not seek vet advice or appointment	Yes, but did not seek vet advice or appointment	Yes, but did not seek vet advice or appointment	Yes, but did not seek vet advice or appointment	Yes, but did not seek vet advice or appointment	Yes, but did not seek vet advice or appointment	Yes, but did not seek vet advice or appointment	Yes, but did not seek vet advice or appointment	Yes, but did not seek vet advice or appointment	Yes, but did not seek vet advice or appointment	Yes, but did not seek vet advice or appointment	Yes, but did not seek vet advice or appointment	Yes, but did not seek vet advice or appointment	No	No	No	No	No	No	No	No	No	No	No	No
232	Cocker Spaniel	999	999	999	999	999	Yes	2019-07-03	Male	No	Yes	share in house	35-44	F	Yes	Yes, but did not seek vet advice or appointment	Yes, but did not seek vet advice or appointment	Yes, but did not seek vet advice or appointment	Yes, but did not seek vet advice or appointment	Yes, and I sought vet advice or vet appointment	Yes, but did not seek vet advice or appointment	Yes, but did not seek vet advice or appointment	Yes, and I sought vet advice or vet appointment	Yes, but did not seek vet advice or appointment	Yes, but did not seek vet advice or appointment	Not sure/ can't remember	Yes, but did not seek vet advice or appointment	Yes, but did not seek vet advice or appointment	Yes, but did not seek vet advice or appointment	Yes, but did not seek vet advice or appointment	Yes, but did not seek vet advice or appointment	Yes, and I sought vet advice or vet appointment	Yes, but did not seek vet advice or appointment	Yes, but did not seek vet advice or appointment	Yes, but did not seek vet advice or appointment	Yes, but did not seek vet advice or appointment	Yes, and I sought vet advice or vet appointment	No	No	Yes, but did not seek vet advice or appointment	No	No	No	No	No	No	No	No	No
233	Cocker Spaniel	999	999	999	999	999	Not sure	44642	Female	No	Yes	share in house	18-24	F	Yes	Yes, but did not seek vet advice or appointment	Not sure/ can't remember	Not sure/ can't remember	Yes, but did not seek vet advice or appointment	Yes, but did not seek vet advice or appointment	Yes, but did not seek vet advice or appointment	Yes, but did not seek vet advice or appointment	Yes, but did not seek vet advice or appointment	Not sure/ can't remember	Yes, but did not seek vet advice or appointment	Yes, but did not seek vet advice or appointment	Yes, but did not seek vet advice or appointment	Yes, but did not seek vet advice or appointment	Yes, but did not seek vet advice or appointment	Yes, but did not seek vet advice or appointment	Yes, and I sought vet advice or vet appointment	Yes, but did not seek vet advice or appointment	Yes, but did not seek vet advice or appointment	Yes, but did not seek vet advice or appointment	Yes, but did not seek vet advice or appointment	Yes, but did not seek vet advice or appointment	Yes, but did not seek vet advice or appointment	No	No	No	No	No	No	No	No	No	No	No	No
234	Cocker Spaniel	999	999	999	999	999	Yes	44785	Male	No	Yes	share in house	35-44	F	Yes	Yes, but did not seek vet advice or appointment	Yes, but did not seek vet advice or appointment	Yes, but did not seek vet advice or appointment	Yes, but did not seek vet advice or appointment	Yes, but did not seek vet advice or appointment	Yes, but did not seek vet advice or appointment	Yes, but did not seek vet advice or appointment	Yes, but did not seek vet advice or appointment	Yes, but did not seek vet advice or appointment	Yes, but did not seek vet advice or appointment	Yes, but did not seek vet advice or appointment	Yes, but did not seek vet advice or appointment	Yes, but did not seek vet advice or appointment	Yes, but did not seek vet advice or appointment	Yes, but did not seek vet advice or appointment	Yes, but did not seek vet advice or appointment	Yes, but did not seek vet advice or appointment	Yes, but did not seek vet advice or appointment	Yes, but did not seek vet advice or appointment	Yes, but did not seek vet advice or appointment	Yes, but did not seek vet advice or appointment	Yes, but did not seek vet advice or appointment	No	No	No	No	No	No	No	No	No	No	No	No
235	Cocker Spaniel	999	999	999	999	999	Yes	2022-08-25	Female	No	Yes	share in house	25-34	F	Yes	Yes, but did not seek vet advice or appointment	Yes, and I sought vet advice or vet appointment	Yes, and I sought vet advice or vet appointment	Yes, but did not seek vet advice or appointment	Yes, but did not seek vet advice or appointment	Yes, but did not seek vet advice or appointment	Yes, but did not seek vet advice or appointment	Yes, but did not seek vet advice or appointment	Yes, but did not seek vet advice or appointment	Not sure/ can't remember	Not sure/ can't remember	Yes, but did not seek vet advice or appointment	Yes, but did not seek vet advice or appointment	Yes, and I sought vet advice or vet appointment	Yes, but did not seek vet advice or appointment	Yes, but did not seek vet advice or appointment	Yes, but did not seek vet advice or appointment	Yes, but did not seek vet advice or appointment	Yes, but did not seek vet advice or appointment	Yes, but did not seek vet advice or appointment	Yes, but did not seek vet advice or appointment	Yes, and I sought vet advice or vet appointment	No	No	Yes, but did not seek vet advice or appointment	No	No	No	No	No	No	No	No	No
236	Cocker Spaniel	999	999	999	999	999	No	44140	Female	Yes	Yes	share in house	45-54	M	Yes	Yes, but did not seek vet advice or appointment	Yes, and I sought vet advice or vet appointment	Yes, and I sought vet advice or vet appointment	Yes, but did not seek vet advice or appointment	Yes, but did not seek vet advice or appointment	Yes, but did not seek vet advice or appointment	Yes, but did not seek vet advice or appointment	Yes, but did not seek vet advice or appointment	Yes, but did not seek vet advice or appointment	Yes, but did not seek vet advice or appointment	Yes, but did not seek vet advice or appointment	Yes, but did not seek vet advice or appointment	Yes, but did not seek vet advice or appointment	Yes, but did not seek vet advice or appointment	Yes, but did not seek vet advice or appointment	Yes, but did not seek vet advice or appointment	Yes, but did not seek vet advice or appointment	Yes, but did not seek vet advice or appointment	Yes, but did not seek vet advice or appointment	Yes, but did not seek vet advice or appointment	Yes, but did not seek vet advice or appointment	Not sure/ can't remember	No	No	No	No	No	No	No	No	No	No	No	No
237	Cocker Spaniel	999	999	999	999	999	No	43549	Male	No	Yes	share in house	25-34	F	999	999	999	999	999	999	999	999	999	999	999	999	999	999	999	999	999	999	999	999	999	999	999	999	999	999	999	999	999	999	999	999	999	999	999
238	Cocker Spaniel	999	999	999	999	999	Yes	999	Female	No	Yes	Yes	55-64	F	Yes	Not sure/ can't remember	Not sure/ can't remember	Yes, but did not seek vet advice or appointment	Yes, but did not seek vet advice or appointment	Yes, but did not seek vet advice or appointment	Yes, but did not seek vet advice or appointment	Yes, but did not seek vet advice or appointment	Yes, but did not seek vet advice or appointment	Yes, but did not seek vet advice or appointment	Yes, but did not seek vet advice or appointment	Yes, but did not seek vet advice or appointment	Yes, but did not seek vet advice or appointment	Yes, but did not seek vet advice or appointment	Yes, but did not seek vet advice or appointment	Yes, but did not seek vet advice or appointment	Yes, but did not seek vet advice or appointment	Yes, but did not seek vet advice or appointment	Yes, but did not seek vet advice or appointment	Yes, but did not seek vet advice or appointment	Yes, but did not seek vet advice or appointment	Yes, but did not seek vet advice or appointment	Yes, but did not seek vet advice or appointment	No	No	No	No	No	No	No	No	No	No	No	No
239	Cocker Spaniel	999	999	999	999	999	No	2021-07-05	Female	Yes	Yes	Yes	25-34	F	Yes	Yes, but did not seek vet advice or appointment	Yes, and I sought vet advice or vet appointment	Yes, but did not seek vet advice or appointment	Yes, but did not seek vet advice or appointment	Yes, but did not seek vet advice or appointment	Yes, but did not seek vet advice or appointment	Yes, but did not seek vet advice or appointment	Yes, but did not seek vet advice or appointment	Yes, but did not seek vet advice or appointment	Yes, but did not seek vet advice or appointment	Yes, but did not seek vet advice or appointment	Yes, but did not seek vet advice or appointment	Yes, but did not seek vet advice or appointment	Yes, but did not seek vet advice or appointment	Yes, but did not seek vet advice or appointment	Yes, but did not seek vet advice or appointment	Yes, but did not seek vet advice or appointment	Yes, but did not seek vet advice or appointment	Yes, but did not seek vet advice or appointment	Yes, but did not seek vet advice or appointment	Yes, but did not seek vet advice or appointment	Yes, but did not seek vet advice or appointment	No	No	No	No	No	No	No	No	No	No	No	No
240	Cocker Spaniel	999	999	999	999	999	Yes	2020-06-19	Male	No	Yes	share in house	45-54	F	Yes	Not sure/ can't remember	Yes, but did not seek vet advice or appointment	Yes, but did not seek vet advice or appointment	Yes, but did not seek vet advice or appointment	Yes, but did not seek vet advice or appointment	Yes, but did not seek vet advice or appointment	Not sure/ can't remember	Yes, but did not seek vet advice or appointment	Yes, but did not seek vet advice or appointment	Yes, but did not seek vet advice or appointment	Yes, but did not seek vet advice or appointment	Yes, but did not seek vet advice or appointment	Yes, but did not seek vet advice or appointment	Yes, but did not seek vet advice or appointment	Yes, but did not seek vet advice or appointment	Yes, but did not seek vet advice or appointment	Yes, but did not seek vet advice or appointment	Yes, but did not seek vet advice or appointment	Yes, but did not seek vet advice or appointment	Yes, but did not seek vet advice or appointment	Yes, but did not seek vet advice or appointment	Yes, but did not seek vet advice or appointment	No	No	No	No	No	No	No	No	No	No	No	No
241	Cocker Spaniel	999	999	999	999	999	Yes	44336	Female	No	No	Yes	25-34	F	999	999	999	999	999	999	999	999	999	999	999	999	999	999	999	999	999	999	999	999	999	999	999	999	999	999	999	999	999	999	999	999	999	999	999
242	Cocker Spaniel	999	999	999	999	999	Yes	2021-06-30	Female	No	Yes	share in house	55-64	F	Yes	Yes, but did not seek vet advice or appointment	Not sure/ can't remember	Yes, but did not seek vet advice or appointment	Yes, but did not seek vet advice or appointment	Yes, but did not seek vet advice or appointment	Yes, but did not seek vet advice or appointment	Yes, but did not seek vet advice or appointment	Yes, but did not seek vet advice or appointment	Yes, but did not seek vet advice or appointment	Yes, but did not seek vet advice or appointment	Yes, but did not seek vet advice or appointment	Yes, but did not seek vet advice or appointment	Yes, but did not seek vet advice or appointment	Yes, but did not seek vet advice or appointment	Yes, but did not seek vet advice or appointment	Yes, but did not seek vet advice or appointment	Yes, but did not seek vet advice or appointment	Yes, but did not seek vet advice or appointment	Yes, but did not seek vet advice or appointment	Yes, but did not seek vet advice or appointment	Yes, but did not seek vet advice or appointment	Yes, but did not seek vet advice or appointment	No	No	No	No	No	No	No	No	No	No	No	No
243	Cockapoo	No	No	Yes	No	F1	No	2022-06-24	Male	Yes	Yes	share in house	35-44	F	999	999	999	999	999	999	999	999	999	999	999	999	999	999	999	999	999	999	999	999	999	999	999	999	999	999	999	999	999	999	999	999	999	999	999
244	Cockapoo	Yes	No	No	No	F2	999	999	999	999	999	999	999	999	999	999	999	999	999	999	999	999	999	999	999	999	999	999	999	999	999	999	999	999	999	999	999	999	999	999	999	999	999	999	999	999	999	999	999
245	Cocker Spaniel	999	999	999	999	999	999	999	999	999	999	999	999	999	999	999	999	999	999	999	999	999	999	999	999	999	999	999	999	999	999	999	999	999	999	999	999	999	999	999	999	999	999	999	999	999	999	999	999
246	Cocker Spaniel	999	999	999	999	999	Yes	2021-09-05	Female	No	No	Yes	25-34	F	Yes	Yes, but did not seek vet advice or appointment	Yes, but did not seek vet advice or appointment	Yes, but did not seek vet advice or appointment	Yes, but did not seek vet advice or appointment	Yes, but did not seek vet advice or appointment	Yes, but did not seek vet advice or appointment	Yes, but did not seek vet advice or appointment	Yes, but did not seek vet advice or appointment	Yes, but did not seek vet advice or appointment	Yes, but did not seek vet advice or appointment	Yes, but did not seek vet advice or appointment	Yes, but did not seek vet advice or appointment	Yes, but did not seek vet advice or appointment	Yes, but did not seek vet advice or appointment	Yes, but did not seek vet advice or appointment	Yes, but did not seek vet advice or appointment	Yes, but did not seek vet advice or appointment	Yes, but did not seek vet advice or appointment	Yes, but did not seek vet advice or appointment	Yes, but did not seek vet advice or appointment	Yes, but did not seek vet advice or appointment	Yes, but did not seek vet advice or appointment	No	No	No	No	No	No	No	No	No	No	No	No
247	Cocker Spaniel	999	999	999	999	999	Yes	2021-03-17	Male	Yes	other	Yes	55-64	F	Yes	Not sure/ can't remember	Yes, but did not seek vet advice or appointment	Yes, but did not seek vet advice or appointment	Yes, but did not seek vet advice or appointment	Yes, but did not seek vet advice or appointment	Yes, but did not seek vet advice or appointment	Yes, but did not seek vet advice or appointment	Yes, but did not seek vet advice or appointment	Yes, but did not seek vet advice or appointment	Yes, but did not seek vet advice or appointment	Not sure/ can't remember	Yes, but did not seek vet advice or appointment	Yes, but did not seek vet advice or appointment	Yes, but did not seek vet advice or appointment	Yes, but did not seek vet advice or appointment	Yes, but did not seek vet advice or appointment	Yes, but did not seek vet advice or appointment	Yes, but did not seek vet advice or appointment	Yes, but did not seek vet advice or appointment	Yes, but did not seek vet advice or appointment	Yes, but did not seek vet advice or appointment	Yes, but did not seek vet advice or appointment	No	No	Yes, but did not seek vet advice or appointment	No	No	No	No	No	No	No	No	No
248	Cocker Spaniel	999	999	999	999	999	No	44431	Male	No	other	share in house	45-54	F	Yes	Yes, but did not seek vet advice or appointment	Yes, but did not seek vet advice or appointment	Yes, but did not seek vet advice or appointment	Yes, but did not seek vet advice or appointment	Yes, but did not seek vet advice or appointment	Yes, but did not seek vet advice or appointment	Yes, but did not seek vet advice or appointment	Yes, but did not seek vet advice or appointment	Yes, but did not seek vet advice or appointment	Yes, but did not seek vet advice or appointment	Yes, but did not seek vet advice or appointment	Yes, but did not seek vet advice or appointment	Yes, but did not seek vet advice or appointment	Yes, but did not seek vet advice or appointment	Yes, but did not seek vet advice or appointment	Yes, but did not seek vet advice or appointment	Yes, but did not seek vet advice or appointment	Yes, but did not seek vet advice or appointment	Yes, but did not seek vet advice or appointment	Yes, but did not seek vet advice or appointment	Yes, but did not seek vet advice or appointment	Yes, but did not seek vet advice or appointment	No	No	No	No	No	No	No	No	No	No	No	No
249	Cavapoo	No	Yes	No	No	F1	No	2021-06-10	Male	Yes	Yes	share in house	25-34	F	Yes	Yes, but did not seek vet advice or appointment	Yes, and I sought vet advice or vet appointment	Yes, and I sought vet advice or vet appointment	Yes, but did not seek vet advice or appointment	Yes, but did not seek vet advice or appointment	Yes, but did not seek vet advice or appointment	Yes, but did not seek vet advice or appointment	Yes, but did not seek vet advice or appointment	Yes, but did not seek vet advice or appointment	Yes, but did not seek vet advice or appointment	Yes, but did not seek vet advice or appointment	Yes, but did not seek vet advice or appointment	Yes, but did not seek vet advice or appointment	Yes, but did not seek vet advice or appointment	Yes, but did not seek vet advice or appointment	Yes, and I sought vet advice or vet appointment	Yes, but did not seek vet advice or appointment	Yes, but did not seek vet advice or appointment	Yes, but did not seek vet advice or appointment	Yes, but did not seek vet advice or appointment	Yes, but did not seek vet advice or appointment	Yes, but did not seek vet advice or appointment	No	No	No	No	No	No	No	No	No	No	No	No
250	Cocker Spaniel	999	999	999	999	999	Yes	43860	Female	No	Yes	999	999	999	999	999	999	999	999	999	999	999	999	999	999	999	999	999	999	999	999	999	999	999	999	999	999	999	999	999	999	999	999	999	999	999	999	999	999
251	Cocker Spaniel	999	999	999	999	999	Yes	44876	Female	No	Yes	share in house	45-54	F	Yes	Yes, but did not seek vet advice or appointment	Yes, and I sought vet advice or vet appointment	Yes, and I sought vet advice or vet appointment	Yes, but did not seek vet advice or appointment	Yes, but did not seek vet advice or appointment	Yes, but did not seek vet advice or appointment	Yes, but did not seek vet advice or appointment	Yes, but did not seek vet advice or appointment	Yes, but did not seek vet advice or appointment	Yes, but did not seek vet advice or appointment	Yes, but did not seek vet advice or appointment	Yes, but did not seek vet advice or appointment	Yes, but did not seek vet advice or appointment	Yes, but did not seek vet advice or appointment	Yes, but did not seek vet advice or appointment	Yes, but did not seek vet advice or appointment	Yes, but did not seek vet advice or appointment	Yes, but did not seek vet advice or appointment	Yes, but did not seek vet advice or appointment	Yes, but did not seek vet advice or appointment	Yes, but did not seek vet advice or appointment	Yes, and I sought vet advice or vet appointment	No	No	No	No	No	No	No	No	No	No	No	No
252	Cockapoo	No	Yes	No	No	F1	No	44498	Female	No	Yes	Yes	25-34	F	Yes	Yes, but did not seek vet advice or appointment	Yes, but did not seek vet advice or appointment	Yes, and I sought vet advice or vet appointment	Yes, but did not seek vet advice or appointment	Yes, but did not seek vet advice or appointment	Yes, but did not seek vet advice or appointment	Yes, but did not seek vet advice or appointment	Yes, but did not seek vet advice or appointment	Yes, but did not seek vet advice or appointment	Yes, but did not seek vet advice or appointment	Yes, but did not seek vet advice or appointment	Yes, but did not seek vet advice or appointment	Yes, but did not seek vet advice or appointment	Yes, but did not seek vet advice or appointment	Yes, but did not seek vet advice or appointment	Yes, but did not seek vet advice or appointment	Yes, but did not seek vet advice or appointment	Yes, but did not seek vet advice or appointment	Yes, but did not seek vet advice or appointment	Yes, but did not seek vet advice or appointment	Yes, but did not seek vet advice or appointment	Yes, but did not seek vet advice or appointment	No	No	No	No	No	No	No	No	No	No	No	No
253	Cocker Spaniel	999	999	999	999	999	Yes	44478	Female	No	Yes	share in house	55-64	F	Yes	Yes, but did not seek vet advice or appointment	Yes, but did not seek vet advice or appointment	Not sure/ can't remember	Yes, but did not seek vet advice or appointment	Yes, but did not seek vet advice or appointment	Yes, but did not seek vet advice or appointment	Yes, but did not seek vet advice or appointment	Yes, but did not seek vet advice or appointment	Yes, but did not seek vet advice or appointment	Yes, but did not seek vet advice or appointment	Yes, but did not seek vet advice or appointment	Yes, but did not seek vet advice or appointment	Yes, but did not seek vet advice or appointment	Yes, but did not seek vet advice or appointment	Yes, but did not seek vet advice or appointment	Not sure/ can't remember	Yes, but did not seek vet advice or appointment	Yes, but did not seek vet advice or appointment	Yes, but did not seek vet advice or appointment	Yes, but did not seek vet advice or appointment	Yes, but did not seek vet advice or appointment	Yes, but did not seek vet advice or appointment	No	No	No	No	No	No	No	No	No	No	No	No
254	Cavapoo	Yes	No	No	No	F1	No	2021-05-22	Male	No	No but I plan to	Yes	45-54	F	999	999	999	999	999	999	999	999	999	999	999	999	999	999	999	999	999	999	999	999	999	999	999	999	999	999	999	999	999	999	999	999	999	999	999
255	Cavapoo	Yes	No	No	No	F1	No	2021-05-22	Male	No	No but I plan to	share out house	45-54	F	Yes	Yes, but did not seek vet advice or appointment	Yes, and I sought vet advice or vet appointment	Yes, but did not seek vet advice or appointment	Yes, but did not seek vet advice or appointment	Yes, but did not seek vet advice or appointment	Yes, but did not seek vet advice or appointment	Yes, but did not seek vet advice or appointment	Yes, but did not seek vet advice or appointment	Yes, but did not seek vet advice or appointment	Yes, but did not seek vet advice or appointment	Yes, but did not seek vet advice or appointment	Yes, but did not seek vet advice or appointment	Yes, but did not seek vet advice or appointment	Yes, but did not seek vet advice or appointment	Yes, but did not seek vet advice or appointment	Yes, but did not seek vet advice or appointment	Yes, but did not seek vet advice or appointment	Yes, but did not seek vet advice or appointment	Yes, but did not seek vet advice or appointment	Yes, but did not seek vet advice or appointment	Yes, but did not seek vet advice or appointment	Yes, but did not seek vet advice or appointment	No	No	No	No	No	No	No	No	No	No	No	No
256	Cocker Spaniel	999	999	999	999	999	Yes	44736	Male	No	Yes	share in house	45-54	F	Yes	Yes, but did not seek vet advice or appointment	Not sure/ can't remember	Yes, and I sought vet advice or vet appointment	Yes, but did not seek vet advice or appointment	Yes, but did not seek vet advice or appointment	Yes, but did not seek vet advice or appointment	Yes, but did not seek vet advice or appointment	Yes, but did not seek vet advice or appointment	Yes, but did not seek vet advice or appointment	Yes, but did not seek vet advice or appointment	Yes, but did not seek vet advice or appointment	Yes, but did not seek vet advice or appointment	Not sure/ can't remember	Yes, but did not seek vet advice or appointment	Yes, but did not seek vet advice or appointment	Yes, but did not seek vet advice or appointment	Yes, but did not seek vet advice or appointment	Yes, but did not seek vet advice or appointment	Yes, but did not seek vet advice or appointment	Yes, but did not seek vet advice or appointment	Yes, but did not seek vet advice or appointment	Yes, and I sought vet advice or vet appointment	No	No	No	No	No	No	No	No	No	No	No	No
257	Cocker Spaniel	999	999	999	999	999	Yes	2019-05-25	Female	Yes	Yes	Yes	35-44	F	Yes	Yes, but did not seek vet advice or appointment	Yes, but did not seek vet advice or appointment	Yes, but did not seek vet advice or appointment	Yes, but did not seek vet advice or appointment	Yes, but did not seek vet advice or appointment	Yes, but did not seek vet advice or appointment	Yes, but did not seek vet advice or appointment	Yes, but did not seek vet advice or appointment	Yes, but did not seek vet advice or appointment	Yes, but did not seek vet advice or appointment	Yes, but did not seek vet advice or appointment	Yes, but did not seek vet advice or appointment	Yes, but did not seek vet advice or appointment	Yes, but did not seek vet advice or appointment	Yes, but did not seek vet advice or appointment	Yes, but did not seek vet advice or appointment	Yes, but did not seek vet advice or appointment	Yes, but did not seek vet advice or appointment	Yes, but did not seek vet advice or appointment	Yes, but did not seek vet advice or appointment	Yes, but did not seek vet advice or appointment	Yes, but did not seek vet advice or appointment	No	Yes, but did not seek vet advice or appointment	No	No	No	No	No	No	No	No	No	No
258	Cocker Spaniel	999	999	999	999	999	Yes	2019-08-27	Female	Yes	Yes	share in house	45-54	prefer not say	Yes	Yes, and I sought vet advice or vet appointment	Yes, but did not seek vet advice or appointment	Yes, and I sought vet advice or vet appointment	Yes, but did not seek vet advice or appointment	Yes, but did not seek vet advice or appointment	Yes, but did not seek vet advice or appointment	Yes, but did not seek vet advice or appointment	Yes, but did not seek vet advice or appointment	Yes, but did not seek vet advice or appointment	Yes, but did not seek vet advice or appointment	Yes, but did not seek vet advice or appointment	Yes, but did not seek vet advice or appointment	Yes, but did not seek vet advice or appointment	Yes, but did not seek vet advice or appointment	Yes, but did not seek vet advice or appointment	Yes, but did not seek vet advice or appointment	Yes, but did not seek vet advice or appointment	Yes, but did not seek vet advice or appointment	Yes, but did not seek vet advice or appointment	Yes, but did not seek vet advice or appointment	Yes, but did not seek vet advice or appointment	Yes, and I sought vet advice or vet appointment	No	No	No	No	No	No	No	No	No	No	No	No
259	Cocker Spaniel	999	999	999	999	999	Yes	2020-11-27	Female	No	Yes	Yes	55-64	F	Yes	Yes, but did not seek vet advice or appointment	Yes, but did not seek vet advice or appointment	Yes, but did not seek vet advice or appointment	Yes, but did not seek vet advice or appointment	Yes, but did not seek vet advice or appointment	Yes, but did not seek vet advice or appointment	Yes, but did not seek vet advice or appointment	Yes, but did not seek vet advice or appointment	Yes, but did not seek vet advice or appointment	Yes, but did not seek vet advice or appointment	Yes, but did not seek vet advice or appointment	Yes, but did not seek vet advice or appointment	Yes, but did not seek vet advice or appointment	Yes, but did not seek vet advice or appointment	Yes, but did not seek vet advice or appointment	Yes, but did not seek vet advice or appointment	Yes, but did not seek vet advice or appointment	Yes, but did not seek vet advice or appointment	Yes, but did not seek vet advice or appointment	Yes, but did not seek vet advice or appointment	Yes, but did not seek vet advice or appointment	Yes, but did not seek vet advice or appointment	No	No	No	No	No	No	No	No	No	No	No	No
260	Cocker Spaniel	999	999	999	999	999	Yes	2020-09-11	Male	No	Yes	Yes	45-54	F	Yes	Yes, but did not seek vet advice or appointment	Yes, and I sought vet advice or vet appointment	Yes, and I sought vet advice or vet appointment	Yes, but did not seek vet advice or appointment	Yes, but did not seek vet advice or appointment	Yes, but did not seek vet advice or appointment	Not sure/ can't remember	Yes, but did not seek vet advice or appointment	Yes, but did not seek vet advice or appointment	Yes, but did not seek vet advice or appointment	Yes, but did not seek vet advice or appointment	Yes, but did not seek vet advice or appointment	Yes, but did not seek vet advice or appointment	Yes, but did not seek vet advice or appointment	Yes, but did not seek vet advice or appointment	Yes, but did not seek vet advice or appointment	Yes, but did not seek vet advice or appointment	Yes, but did not seek vet advice or appointment	Yes, but did not seek vet advice or appointment	Yes, but did not seek vet advice or appointment	Yes, but did not seek vet advice or appointment	Yes, but did not seek vet advice or appointment	No	No	No	No	No	No	No	No	No	No	No	No
261	Cavapoo	Yes	No	No	No	F1B	No	2022-02-10	Male	Yes	Yes	share in house	45-54	F	Yes	Yes, but did not seek vet advice or appointment	Yes, but did not seek vet advice or appointment	Yes, and I sought vet advice or vet appointment	Yes, but did not seek vet advice or appointment	Yes, but did not seek vet advice or appointment	Yes, but did not seek vet advice or appointment	Yes, but did not seek vet advice or appointment	Yes, but did not seek vet advice or appointment	Yes, but did not seek vet advice or appointment	Yes, but did not seek vet advice or appointment	Yes, but did not seek vet advice or appointment	Yes, but did not seek vet advice or appointment	Yes, but did not seek vet advice or appointment	Yes, but did not seek vet advice or appointment	Yes, but did not seek vet advice or appointment	Yes, but did not seek vet advice or appointment	Yes, but did not seek vet advice or appointment	Yes, but did not seek vet advice or appointment	Yes, but did not seek vet advice or appointment	Yes, but did not seek vet advice or appointment	Yes, but did not seek vet advice or appointment	Yes, but did not seek vet advice or appointment	No	No	No	No	No	No	No	No	No	No	No	No
262	Cocker Spaniel	999	999	999	999	999	Yes	44586	Male	No	Yes	share in house	35-44	F	Yes	Yes, and I sought vet advice or vet appointment	Yes, and I sought vet advice or vet appointment	Yes, and I sought vet advice or vet appointment	Yes, but did not seek vet advice or appointment	Yes, and I sought vet advice or vet appointment	Yes, but did not seek vet advice or appointment	Yes, but did not seek vet advice or appointment	Yes, but did not seek vet advice or appointment	Yes, but did not seek vet advice or appointment	Yes, but did not seek vet advice or appointment	Yes, but did not seek vet advice or appointment	Yes, but did not seek vet advice or appointment	Yes, but did not seek vet advice or appointment	Yes, but did not seek vet advice or appointment	Yes, but did not seek vet advice or appointment	Yes, but did not seek vet advice or appointment	Yes, but did not seek vet advice or appointment	Yes, but did not seek vet advice or appointment	Yes, but did not seek vet advice or appointment	Yes, but did not seek vet advice or appointment	Yes, but did not seek vet advice or appointment	Yes, but did not seek vet advice or appointment	No	No	No	No	No	No	No	No	No	No	No	No
263	Cocker Spaniel	999	999	999	999	999	No	2022-04-25	Female	No	Yes	Yes	45-54	F	Yes	Yes, but did not seek vet advice or appointment	Yes, but did not seek vet advice or appointment	Yes, but did not seek vet advice or appointment	Yes, and I sought vet advice or vet appointment	Yes, but did not seek vet advice or appointment	Yes, but did not seek vet advice or appointment	Yes, but did not seek vet advice or appointment	Yes, but did not seek vet advice or appointment	Yes, but did not seek vet advice or appointment	Yes, but did not seek vet advice or appointment	Yes, but did not seek vet advice or appointment	Yes, but did not seek vet advice or appointment	Yes, but did not seek vet advice or appointment	Yes, but did not seek vet advice or appointment	Yes, but did not seek vet advice or appointment	Yes, but did not seek vet advice or appointment	Yes, but did not seek vet advice or appointment	Yes, but did not seek vet advice or appointment	Yes, but did not seek vet advice or appointment	Yes, but did not seek vet advice or appointment	Yes, but did not seek vet advice or appointment	Yes, but did not seek vet advice or appointment	No	No	No	No	No	No	No	No	No	No	No	No
264	Cocker Spaniel	999	999	999	999	999	Yes	44696	Male	No	Yes	Yes	55-64	M	Yes	Yes, but did not seek vet advice or appointment	Yes, and I sought vet advice or vet appointment	Yes, but did not seek vet advice or appointment	Yes, but did not seek vet advice or appointment	Yes, but did not seek vet advice or appointment	Yes, but did not seek vet advice or appointment	Yes, but did not seek vet advice or appointment	Yes, but did not seek vet advice or appointment	Yes, but did not seek vet advice or appointment	Yes, but did not seek vet advice or appointment	Yes, but did not seek vet advice or appointment	Yes, but did not seek vet advice or appointment	Yes, but did not seek vet advice or appointment	Yes, but did not seek vet advice or appointment	Yes, but did not seek vet advice or appointment	Yes, but did not seek vet advice or appointment	Yes, but did not seek vet advice or appointment	Yes, but did not seek vet advice or appointment	Yes, but did not seek vet advice or appointment	Yes, but did not seek vet advice or appointment	Yes, but did not seek vet advice or appointment	Yes, and I sought vet advice or vet appointment	No	No	No	No	No	No	No	No	No	No	No	No
265	Labrador	999	999	999	999	999	Yes	44629	Male	No	No	Yes	55-64	F	Yes	Yes, but did not seek vet advice or appointment	Yes, but did not seek vet advice or appointment	Yes, but did not seek vet advice or appointment	Yes, but did not seek vet advice or appointment	Yes, but did not seek vet advice or appointment	Yes, but did not seek vet advice or appointment	Yes, but did not seek vet advice or appointment	Yes, but did not seek vet advice or appointment	Yes, but did not seek vet advice or appointment	Yes, but did not seek vet advice or appointment	Yes, but did not seek vet advice or appointment	Yes, but did not seek vet advice or appointment	Not sure/ can't remember	Yes, but did not seek vet advice or appointment	Yes, but did not seek vet advice or appointment	Yes, but did not seek vet advice or appointment	Yes, but did not seek vet advice or appointment	Yes, but did not seek vet advice or appointment	Yes, but did not seek vet advice or appointment	Yes, but did not seek vet advice or appointment	Yes, but did not seek vet advice or appointment	Yes, but did not seek vet advice or appointment	No	No	No	No	No	No	No	No	No	No	No	No
266	Cocker Spaniel	999	999	999	999	999	No	2022-06-21	Female	No	Yes	share in house	65-74	F	Yes	Yes, but did not seek vet advice or appointment	Yes, but did not seek vet advice or appointment	Yes, but did not seek vet advice or appointment	Yes, but did not seek vet advice or appointment	Yes, but did not seek vet advice or appointment	Yes, but did not seek vet advice or appointment	Yes, but did not seek vet advice or appointment	Yes, but did not seek vet advice or appointment	Yes, but did not seek vet advice or appointment	Yes, but did not seek vet advice or appointment	Yes, but did not seek vet advice or appointment	Yes, but did not seek vet advice or appointment	Yes, but did not seek vet advice or appointment	Yes, but did not seek vet advice or appointment	Yes, but did not seek vet advice or appointment	Yes, but did not seek vet advice or appointment	Yes, but did not seek vet advice or appointment	Yes, but did not seek vet advice or appointment	Yes, but did not seek vet advice or appointment	Yes, but did not seek vet advice or appointment	Yes, but did not seek vet advice or appointment	Yes, and I sought vet advice or vet appointment	No	No	No	No	No	No	No	No	No	No	No	No
267	Cocker Spaniel	999	999	999	999	999	Yes	44348	Male	Yes	Yes	share in house	35-44	F	999	999	999	999	999	999	999	999	999	999	999	999	999	999	999	999	999	999	999	999	999	999	999	999	999	999	999	999	999	999	999	999	999	999	999
268	Cocker Spaniel	999	999	999	999	999	Yes	44619	Male	No	No	share in house	55-64	F	Yes	Yes, but did not seek vet advice or appointment	Yes, and I sought vet advice or vet appointment	Yes, and I sought vet advice or vet appointment	Yes, but did not seek vet advice or appointment	Yes, but did not seek vet advice or appointment	Yes, but did not seek vet advice or appointment	Yes, and I sought vet advice or vet appointment	Yes, but did not seek vet advice or appointment	Yes, but did not seek vet advice or appointment	Yes, but did not seek vet advice or appointment	Yes, but did not seek vet advice or appointment	Yes, but did not seek vet advice or appointment	Not sure/ can't remember	Yes, but did not seek vet advice or appointment	Yes, but did not seek vet advice or appointment	Yes, but did not seek vet advice or appointment	Yes, but did not seek vet advice or appointment	Yes, but did not seek vet advice or appointment	Yes, but did not seek vet advice or appointment	Yes, but did not seek vet advice or appointment	Yes, but did not seek vet advice or appointment	Yes, but did not seek vet advice or appointment	No	No	No	No	No	No	No	No	No	No	No	No
269	Cocker Spaniel	999	999	999	999	999	Yes	999	Female	No	Yes	Yes	55-64	F	Yes	Yes, and I sought vet advice or vet appointment	Yes, but did not seek vet advice or appointment	Yes, but did not seek vet advice or appointment	Yes, but did not seek vet advice or appointment	Yes, but did not seek vet advice or appointment	Yes, but did not seek vet advice or appointment	Yes, but did not seek vet advice or appointment	Yes, but did not seek vet advice or appointment	Yes, but did not seek vet advice or appointment	Yes, but did not seek vet advice or appointment	Yes, but did not seek vet advice or appointment	Yes, but did not seek vet advice or appointment	Yes, but did not seek vet advice or appointment	Yes, but did not seek vet advice or appointment	Yes, but did not seek vet advice or appointment	Yes, but did not seek vet advice or appointment	Yes, but did not seek vet advice or appointment	Yes, but did not seek vet advice or appointment	Yes, but did not seek vet advice or appointment	Yes, but did not seek vet advice or appointment	Yes, but did not seek vet advice or appointment	Yes, but did not seek vet advice or appointment	No	No	No	No	No	No	No	No	No	No	No	No
270	Cocker Spaniel	999	999	999	999	999	999	999	999	999	999	999	999	999	999	999	999	999	999	999	999	999	999	999	999	999	999	999	999	999	999	999	999	999	999	999	999	999	999	999	999	999	999	999	999	999	999	999	999
271	Cocker Spaniel	999	999	999	999	999	Yes	44660	Male	Yes	Yes	share in house	35-44	F	Yes	Yes, but did not seek vet advice or appointment	Yes, but did not seek vet advice or appointment	Yes, but did not seek vet advice or appointment	Yes, but did not seek vet advice or appointment	Yes, but did not seek vet advice or appointment	Yes, but did not seek vet advice or appointment	Yes, but did not seek vet advice or appointment	Yes, but did not seek vet advice or appointment	Yes, but did not seek vet advice or appointment	Yes, but did not seek vet advice or appointment	Yes, but did not seek vet advice or appointment	Yes, but did not seek vet advice or appointment	Yes, but did not seek vet advice or appointment	Yes, but did not seek vet advice or appointment	Yes, but did not seek vet advice or appointment	Yes, but did not seek vet advice or appointment	Yes, but did not seek vet advice or appointment	Yes, but did not seek vet advice or appointment	Yes, but did not seek vet advice or appointment	Yes, but did not seek vet advice or appointment	Yes, but did not seek vet advice or appointment	Not sure/ can't remember	No	No	No	No	No	No	No	No	No	No	No	No
272	Cocker Spaniel	999	999	999	999	999	Yes	44090	Female	No	Yes	Yes	35-44	F	Yes	Yes, but did not seek vet advice or appointment	Yes, and I sought vet advice or vet appointment	Yes, and I sought vet advice or vet appointment	Yes, but did not seek vet advice or appointment	Yes, but did not seek vet advice or appointment	Yes, but did not seek vet advice or appointment	Yes, but did not seek vet advice or appointment	Yes, but did not seek vet advice or appointment	Yes, but did not seek vet advice or appointment	Yes, but did not seek vet advice or appointment	Yes, but did not seek vet advice or appointment	Yes, but did not seek vet advice or appointment	Yes, but did not seek vet advice or appointment	Yes, but did not seek vet advice or appointment	Yes, but did not seek vet advice or appointment	Yes, but did not seek vet advice or appointment	Yes, but did not seek vet advice or appointment	Yes, but did not seek vet advice or appointment	Yes, but did not seek vet advice or appointment	Yes, but did not seek vet advice or appointment	Yes, but did not seek vet advice or appointment	Yes, but did not seek vet advice or appointment	No	No	No	No	No	No	No	No	No	No	No	No
273	Cocker Spaniel	999	999	999	999	999	Yes	43444	Male	Yes	Yes	Yes	65-74	F	Yes	Yes, but did not seek vet advice or appointment	Yes, and I sought vet advice or vet appointment	Yes, but did not seek vet advice or appointment	Yes, but did not seek vet advice or appointment	Yes, but did not seek vet advice or appointment	Yes, but did not seek vet advice or appointment	Yes, but did not seek vet advice or appointment	Yes, but did not seek vet advice or appointment	Yes, but did not seek vet advice or appointment	Yes, but did not seek vet advice or appointment	Not sure/ can't remember	Yes, but did not seek vet advice or appointment	Yes, but did not seek vet advice or appointment	Yes, but did not seek vet advice or appointment	Yes, but did not seek vet advice or appointment	Yes, but did not seek vet advice or appointment	Yes, but did not seek vet advice or appointment	Yes, but did not seek vet advice or appointment	Yes, but did not seek vet advice or appointment	Yes, but did not seek vet advice or appointment	Yes, but did not seek vet advice or appointment	Yes, and I sought vet advice or vet appointment	No	No	Yes, but did not seek vet advice or appointment	No	No	No	No	No	No	No	No	No
274	Cocker Spaniel	999	999	999	999	999	No	44891	Female	No	Yes	Yes	45-54	F	Yes	Yes, but did not seek vet advice or appointment	Not sure/ can't remember	Yes, but did not seek vet advice or appointment	Yes, but did not seek vet advice or appointment	Yes, but did not seek vet advice or appointment	Yes, but did not seek vet advice or appointment	Yes, but did not seek vet advice or appointment	Yes, but did not seek vet advice or appointment	Yes, but did not seek vet advice or appointment	Yes, but did not seek vet advice or appointment	Yes, but did not seek vet advice or appointment	Yes, but did not seek vet advice or appointment	Yes, but did not seek vet advice or appointment	Yes, but did not seek vet advice or appointment	Yes, but did not seek vet advice or appointment	Yes, but did not seek vet advice or appointment	Yes, but did not seek vet advice or appointment	Yes, but did not seek vet advice or appointment	Yes, but did not seek vet advice or appointment	Yes, but did not seek vet advice or appointment	Yes, but did not seek vet advice or appointment	Yes, and I sought vet advice or vet appointment	No	No	No	No	No	No	No	No	No	No	No	No
275	Cocker Spaniel	999	999	999	999	999	No	2021-12-09	Female	No	Yes	Yes	18-24	F	Yes	Yes, but did not seek vet advice or appointment	Yes, but did not seek vet advice or appointment	Yes, and I sought vet advice or vet appointment	Yes, but did not seek vet advice or appointment	Yes, but did not seek vet advice or appointment	Yes, but did not seek vet advice or appointment	Yes, but did not seek vet advice or appointment	Yes, but did not seek vet advice or appointment	Yes, but did not seek vet advice or appointment	Yes, but did not seek vet advice or appointment	Yes, but did not seek vet advice or appointment	Yes, but did not seek vet advice or appointment	Yes, but did not seek vet advice or appointment	Yes, but did not seek vet advice or appointment	Yes, but did not seek vet advice or appointment	Yes, but did not seek vet advice or appointment	Yes, but did not seek vet advice or appointment	Yes, but did not seek vet advice or appointment	Yes, but did not seek vet advice or appointment	Yes, but did not seek vet advice or appointment	Yes, but did not seek vet advice or appointment	Yes, and I sought vet advice or vet appointment	No	No	No	No	No	No	No	No	No	No	No	No
276	Cocker Spaniel	999	999	999	999	999	Yes	2021-11-04	Female	No	Yes	share in house	25-34	F	Yes	Yes, but did not seek vet advice or appointment	Not sure/ can't remember	Yes, but did not seek vet advice or appointment	Yes, but did not seek vet advice or appointment	Yes, but did not seek vet advice or appointment	Yes, but did not seek vet advice or appointment	Yes, but did not seek vet advice or appointment	Yes, but did not seek vet advice or appointment	Yes, but did not seek vet advice or appointment	Yes, but did not seek vet advice or appointment	Yes, but did not seek vet advice or appointment	Yes, but did not seek vet advice or appointment	Yes, but did not seek vet advice or appointment	Yes, but did not seek vet advice or appointment	Yes, but did not seek vet advice or appointment	Yes, but did not seek vet advice or appointment	Yes, but did not seek vet advice or appointment	Yes, but did not seek vet advice or appointment	Yes, but did not seek vet advice or appointment	Yes, but did not seek vet advice or appointment	Yes, but did not seek vet advice or appointment	Yes, but did not seek vet advice or appointment	No	No	No	No	No	No	No	No	No	No	No	No
277	Cockapoo	No	Yes	No	No	F1B	No	2019-03-13	Male	Yes	Yes	share in house	55-64	F	Yes	Yes, but did not seek vet advice or appointment	Yes, but did not seek vet advice or appointment	Yes, but did not seek vet advice or appointment	Yes, but did not seek vet advice or appointment	Yes, but did not seek vet advice or appointment	Yes, but did not seek vet advice or appointment	Yes, but did not seek vet advice or appointment	Yes, but did not seek vet advice or appointment	Yes, but did not seek vet advice or appointment	Not sure/ can't remember	Yes, but did not seek vet advice or appointment	Yes, but did not seek vet advice or appointment	Not sure/ can't remember	Yes, but did not seek vet advice or appointment	Yes, but did not seek vet advice or appointment	Yes, but did not seek vet advice or appointment	Yes, but did not seek vet advice or appointment	Yes, but did not seek vet advice or appointment	Yes, but did not seek vet advice or appointment	Yes, but did not seek vet advice or appointment	Yes, but did not seek vet advice or appointment	Yes, but did not seek vet advice or appointment	No	No	No	No	No	No	No	No	No	No	No	No
278	Cocker Spaniel	999	999	999	999	999	No	2021-08-26	Male	No	Yes	share in house	35-44	F	Yes	Yes, but did not seek vet advice or appointment	Not sure/ can't remember	Not sure/ can't remember	Yes, but did not seek vet advice or appointment	Yes, but did not seek vet advice or appointment	Yes, but did not seek vet advice or appointment	Yes, but did not seek vet advice or appointment	Yes, but did not seek vet advice or appointment	Yes, but did not seek vet advice or appointment	Yes, but did not seek vet advice or appointment	Yes, but did not seek vet advice or appointment	Yes, but did not seek vet advice or appointment	Yes, but did not seek vet advice or appointment	Yes, but did not seek vet advice or appointment	Yes, but did not seek vet advice or appointment	Yes, but did not seek vet advice or appointment	Yes, but did not seek vet advice or appointment	Yes, but did not seek vet advice or appointment	Yes, but did not seek vet advice or appointment	Yes, but did not seek vet advice or appointment	Yes, but did not seek vet advice or appointment	Yes, but did not seek vet advice or appointment	No	No	No	No	No	No	No	No	No	No	No	No
279	Cavapoo	Yes	No	No	No	F1	No	999	Female	No	Yes	Yes	45-54	F	Yes	Yes, but did not seek vet advice or appointment	Not sure/ can't remember	Yes, but did not seek vet advice or appointment	Yes, but did not seek vet advice or appointment	Yes, but did not seek vet advice or appointment	Yes, but did not seek vet advice or appointment	Yes, but did not seek vet advice or appointment	Yes, but did not seek vet advice or appointment	Yes, but did not seek vet advice or appointment	Yes, but did not seek vet advice or appointment	Yes, but did not seek vet advice or appointment	Yes, but did not seek vet advice or appointment	Yes, but did not seek vet advice or appointment	Yes, but did not seek vet advice or appointment	Yes, but did not seek vet advice or appointment	Yes, but did not seek vet advice or appointment	Yes, but did not seek vet advice or appointment	Yes, but did not seek vet advice or appointment	Yes, but did not seek vet advice or appointment	Yes, but did not seek vet advice or appointment	Yes, but did not seek vet advice or appointment	Yes, but did not seek vet advice or appointment	No	No	No	No	No	No	No	No	No	No	No	No
280	Cocker Spaniel	999	999	999	999	999	Yes	2021-07-10	Male	Yes	Yes	Yes	35-44	F	999	999	999	999	999	999	999	999	999	999	999	999	999	999	999	999	999	999	999	999	999	999	999	999	999	999	999	999	999	999	999	999	999	999	999
281	Cocker Spaniel	999	999	999	999	999	No	43836	Female	Yes	Yes	Yes	45-54	F	Yes	Yes, but did not seek vet advice or appointment	Yes, but did not seek vet advice or appointment	Yes, but did not seek vet advice or appointment	Yes, but did not seek vet advice or appointment	Yes, but did not seek vet advice or appointment	Yes, but did not seek vet advice or appointment	Yes, but did not seek vet advice or appointment	Yes, but did not seek vet advice or appointment	Yes, but did not seek vet advice or appointment	Yes, but did not seek vet advice or appointment	Yes, but did not seek vet advice or appointment	Yes, but did not seek vet advice or appointment	Yes, but did not seek vet advice or appointment	Yes, but did not seek vet advice or appointment	Yes, but did not seek vet advice or appointment	Yes, but did not seek vet advice or appointment	Yes, but did not seek vet advice or appointment	Yes, but did not seek vet advice or appointment	Yes, but did not seek vet advice or appointment	Yes, but did not seek vet advice or appointment	Yes, but did not seek vet advice or appointment	Yes, but did not seek vet advice or appointment	No	No	No	No	No	No	No	No	No	No	No	No
282	Cockapoo	Yes	No	No	No	F1	No	2019-10-29	Female	No	No	Yes	45-54	F	Yes	Yes, but did not seek vet advice or appointment	Yes, but did not seek vet advice or appointment	Yes, but did not seek vet advice or appointment	Yes, but did not seek vet advice or appointment	Yes, but did not seek vet advice or appointment	Yes, but did not seek vet advice or appointment	Yes, but did not seek vet advice or appointment	Yes, but did not seek vet advice or appointment	Yes, but did not seek vet advice or appointment	Yes, but did not seek vet advice or appointment	Yes, but did not seek vet advice or appointment	Yes, but did not seek vet advice or appointment	Yes, but did not seek vet advice or appointment	Yes, but did not seek vet advice or appointment	Yes, but did not seek vet advice or appointment	Yes, but did not seek vet advice or appointment	Yes, but did not seek vet advice or appointment	Yes, but did not seek vet advice or appointment	Yes, but did not seek vet advice or appointment	Yes, but did not seek vet advice or appointment	Yes, but did not seek vet advice or appointment	Yes, but did not seek vet advice or appointment	No	No	No	No	No	No	No	No	No	No	No	No
283	Cockapoo	No	No	Yes	No	F1	No	2021-01-13	Female	Yes	Yes	share in house	45-54	F	Yes	Yes, but did not seek vet advice or appointment	Yes, and I sought vet advice or vet appointment	Yes, and I sought vet advice or vet appointment	Yes, but did not seek vet advice or appointment	Yes, but did not seek vet advice or appointment	Yes, but did not seek vet advice or appointment	Not sure/ can't remember	Yes, but did not seek vet advice or appointment	Yes, but did not seek vet advice or appointment	Yes, but did not seek vet advice or appointment	Yes, but did not seek vet advice or appointment	Yes, but did not seek vet advice or appointment	Yes, but did not seek vet advice or appointment	Yes, but did not seek vet advice or appointment	Yes, but did not seek vet advice or appointment	Yes, but did not seek vet advice or appointment	Yes, but did not seek vet advice or appointment	Yes, but did not seek vet advice or appointment	Yes, but did not seek vet advice or appointment	Yes, but did not seek vet advice or appointment	Yes, but did not seek vet advice or appointment	Yes, but did not seek vet advice or appointment	No	No	No	No	No	No	No	No	No	No	No	No
284	Cocker Spaniel	999	999	999	999	999	Yes	2020-07-22	Female	No	Yes	Yes	45-54	F	Yes	Yes, but did not seek vet advice or appointment	Not sure/ can't remember	Yes, but did not seek vet advice or appointment	Yes, but did not seek vet advice or appointment	Yes, but did not seek vet advice or appointment	Yes, but did not seek vet advice or appointment	Yes, but did not seek vet advice or appointment	Yes, but did not seek vet advice or appointment	Yes, but did not seek vet advice or appointment	Yes, but did not seek vet advice or appointment	Yes, but did not seek vet advice or appointment	Yes, but did not seek vet advice or appointment	Yes, but did not seek vet advice or appointment	Yes, but did not seek vet advice or appointment	Yes, but did not seek vet advice or appointment	Yes, but did not seek vet advice or appointment	Yes, but did not seek vet advice or appointment	Yes, but did not seek vet advice or appointment	Yes, but did not seek vet advice or appointment	Yes, but did not seek vet advice or appointment	Yes, but did not seek vet advice or appointment	Yes, but did not seek vet advice or appointment	No	No	No	No	No	No	No	No	No	No	No	No
285	Cocker Spaniel	999	999	999	999	999	Yes	2022-09-30	Female	No	Yes	Yes	35-44	F	Yes	Yes, but did not seek vet advice or appointment	Not sure/ can't remember	Yes, but did not seek vet advice or appointment	Yes, but did not seek vet advice or appointment	Yes, but did not seek vet advice or appointment	Yes, but did not seek vet advice or appointment	Yes, but did not seek vet advice or appointment	Yes, but did not seek vet advice or appointment	Yes, but did not seek vet advice or appointment	Yes, but did not seek vet advice or appointment	Yes, but did not seek vet advice or appointment	Yes, but did not seek vet advice or appointment	Yes, but did not seek vet advice or appointment	Yes, but did not seek vet advice or appointment	Yes, but did not seek vet advice or appointment	Yes, but did not seek vet advice or appointment	Yes, but did not seek vet advice or appointment	Yes, but did not seek vet advice or appointment	Yes, but did not seek vet advice or appointment	Yes, but did not seek vet advice or appointment	Yes, but did not seek vet advice or appointment	Yes, but did not seek vet advice or appointment	No	No	No	No	No	No	No	No	No	No	No	No
286	Cocker Spaniel	999	999	999	999	999	Yes	44737	Male	No	Yes	share in house	45-54	F	Yes	Yes, but did not seek vet advice or appointment	Yes, but did not seek vet advice or appointment	Yes, but did not seek vet advice or appointment	Yes, but did not seek vet advice or appointment	Yes, but did not seek vet advice or appointment	Yes, but did not seek vet advice or appointment	Yes, but did not seek vet advice or appointment	Yes, but did not seek vet advice or appointment	Yes, but did not seek vet advice or appointment	Yes, but did not seek vet advice or appointment	Yes, but did not seek vet advice or appointment	Yes, but did not seek vet advice or appointment	Yes, but did not seek vet advice or appointment	Yes, but did not seek vet advice or appointment	Yes, but did not seek vet advice or appointment	Yes, but did not seek vet advice or appointment	Yes, but did not seek vet advice or appointment	Yes, but did not seek vet advice or appointment	Yes, but did not seek vet advice or appointment	Yes, but did not seek vet advice or appointment	Yes, but did not seek vet advice or appointment	Yes, but did not seek vet advice or appointment	No	No	No	No	No	No	No	No	No	No	No	No
287	Cocker Spaniel	999	999	999	999	999	Yes	2019-09-23	Female	Yes	Yes	Yes	35-44	F	Yes	Yes, but did not seek vet advice or appointment	Yes, but did not seek vet advice or appointment	Yes, but did not seek vet advice or appointment	Yes, but did not seek vet advice or appointment	Yes, but did not seek vet advice or appointment	Yes, but did not seek vet advice or appointment	Yes, but did not seek vet advice or appointment	Yes, but did not seek vet advice or appointment	Yes, but did not seek vet advice or appointment	Yes, but did not seek vet advice or appointment	Yes, but did not seek vet advice or appointment	Yes, but did not seek vet advice or appointment	Yes, but did not seek vet advice or appointment	Yes, but did not seek vet advice or appointment	Yes, but did not seek vet advice or appointment	Yes, but did not seek vet advice or appointment	Yes, but did not seek vet advice or appointment	Yes, but did not seek vet advice or appointment	Yes, but did not seek vet advice or appointment	Yes, but did not seek vet advice or appointment	Yes, but did not seek vet advice or appointment	Yes, but did not seek vet advice or appointment	No	No	No	No	No	No	No	No	No	No	No	No
288	Cavapoo	Yes	No	No	No	F1	No	44019	Male	Yes	No	Yes	45-54	F	Yes	Yes, but did not seek vet advice or appointment	Yes, but did not seek vet advice or appointment	Yes, but did not seek vet advice or appointment	Yes, but did not seek vet advice or appointment	Yes, but did not seek vet advice or appointment	Yes, but did not seek vet advice or appointment	Yes, but did not seek vet advice or appointment	Yes, but did not seek vet advice or appointment	Yes, but did not seek vet advice or appointment	4	Not sure/ can't remember	Yes, but did not seek vet advice or appointment	4	Yes, but did not seek vet advice or appointment	Yes, but did not seek vet advice or appointment	Yes, but did not seek vet advice or appointment	Yes, but did not seek vet advice or appointment	Yes, but did not seek vet advice or appointment	Yes, but did not seek vet advice or appointment	Yes, but did not seek vet advice or appointment	Yes, but did not seek vet advice or appointment	Yes, but did not seek vet advice or appointment	No	No	Yes, but did not seek vet advice or appointment	No	No	No	No	No	No	No	No	No
289	Cocker Spaniel	999	999	999	999	999	Yes	43631	Male	Yes	Yes	share in house	65-74	F	Yes	Yes, but did not seek vet advice or appointment	Yes, but did not seek vet advice or appointment	Yes, but did not seek vet advice or appointment	Yes, and I sought vet advice or vet appointment	Yes, and I sought vet advice or vet appointment	Yes, but did not seek vet advice or appointment	Yes, but did not seek vet advice or appointment	Yes, but did not seek vet advice or appointment	Yes, but did not seek vet advice or appointment	Yes, but did not seek vet advice or appointment	Yes, but did not seek vet advice or appointment	Yes, but did not seek vet advice or appointment	Yes, but did not seek vet advice or appointment	Yes, but did not seek vet advice or appointment	Yes, but did not seek vet advice or appointment	Yes, but did not seek vet advice or appointment	Yes, but did not seek vet advice or appointment	Yes, but did not seek vet advice or appointment	Yes, but did not seek vet advice or appointment	Yes, but did not seek vet advice or appointment	Yes, but did not seek vet advice or appointment	Yes, and I sought vet advice or vet appointment	No	No	No	No	No	No	No	No	No	No	No	No
290	Cockapoo	No	Yes	No	No	F1B	No	2021-06-23	Female	Yes	Yes	Yes	45-54	Other	Yes	Yes, but did not seek vet advice or appointment	Not sure/ can't remember	Yes, but did not seek vet advice or appointment	Yes, but did not seek vet advice or appointment	Yes, but did not seek vet advice or appointment	Yes, but did not seek vet advice or appointment	Yes, but did not seek vet advice or appointment	Yes, but did not seek vet advice or appointment	Yes, but did not seek vet advice or appointment	Yes, but did not seek vet advice or appointment	Yes, but did not seek vet advice or appointment	Yes, but did not seek vet advice or appointment	Yes, but did not seek vet advice or appointment	Yes, but did not seek vet advice or appointment	Yes, but did not seek vet advice or appointment	Yes, but did not seek vet advice or appointment	Yes, but did not seek vet advice or appointment	Yes, but did not seek vet advice or appointment	Yes, but did not seek vet advice or appointment	Yes, but did not seek vet advice or appointment	Yes, but did not seek vet advice or appointment	Yes, but did not seek vet advice or appointment	No	No	No	No	No	No	No	No	No	No	No	No
291	Labradoodle	No	No	Yes	No	F1	No	2022-12-31	Male	No	Yes	share in house	45-54	M	Yes	Yes, but did not seek vet advice or appointment	Yes, but did not seek vet advice or appointment	Not sure/ can't remember	Yes, but did not seek vet advice or appointment	Yes, but did not seek vet advice or appointment	Yes, but did not seek vet advice or appointment	Yes, but did not seek vet advice or appointment	Yes, but did not seek vet advice or appointment	Yes, but did not seek vet advice or appointment	Yes, but did not seek vet advice or appointment	Yes, but did not seek vet advice or appointment	Yes, but did not seek vet advice or appointment	Yes, but did not seek vet advice or appointment	Yes, but did not seek vet advice or appointment	Yes, but did not seek vet advice or appointment	Yes, but did not seek vet advice or appointment	Yes, but did not seek vet advice or appointment	Yes, but did not seek vet advice or appointment	Yes, but did not seek vet advice or appointment	Yes, but did not seek vet advice or appointment	Yes, but did not seek vet advice or appointment	Yes, and I sought vet advice or vet appointment	No	No	No	No	No	No	No	No	No	No	No	No
292	Cocker Spaniel	999	999	999	999	999	Yes	2022-01-23	Female	Yes	Yes	share in house	45-54	F	Yes	Yes, but did not seek vet advice or appointment	Yes, and I sought vet advice or vet appointment	Yes, but did not seek vet advice or appointment	Yes, but did not seek vet advice or appointment	Yes, but did not seek vet advice or appointment	Yes, but did not seek vet advice or appointment	Yes, but did not seek vet advice or appointment	Yes, but did not seek vet advice or appointment	Yes, but did not seek vet advice or appointment	Yes, but did not seek vet advice or appointment	Yes, but did not seek vet advice or appointment	Yes, but did not seek vet advice or appointment	Yes, but did not seek vet advice or appointment	Yes, but did not seek vet advice or appointment	Yes, but did not seek vet advice or appointment	Yes, but did not seek vet advice or appointment	Yes, but did not seek vet advice or appointment	Yes, but did not seek vet advice or appointment	Yes, but did not seek vet advice or appointment	Yes, but did not seek vet advice or appointment	Yes, but did not seek vet advice or appointment	Yes, and I sought vet advice or vet appointment	No	No	No	No	No	No	No	No	No	No	No	No
293	Cockapoo	No	Yes	No	No	F1B	No	44073	Female	Yes	Yes	Yes	55-64	F	Yes	Yes, but did not seek vet advice or appointment	Yes, but did not seek vet advice or appointment	Yes, but did not seek vet advice or appointment	Yes, but did not seek vet advice or appointment	Yes, but did not seek vet advice or appointment	Yes, but did not seek vet advice or appointment	Yes, but did not seek vet advice or appointment	Yes, but did not seek vet advice or appointment	Yes, but did not seek vet advice or appointment	Yes, but did not seek vet advice or appointment	Yes, but did not seek vet advice or appointment	Yes, but did not seek vet advice or appointment	Yes, but did not seek vet advice or appointment	Yes, but did not seek vet advice or appointment	Yes, but did not seek vet advice or appointment	Yes, but did not seek vet advice or appointment	Yes, but did not seek vet advice or appointment	Yes, but did not seek vet advice or appointment	Yes, but did not seek vet advice or appointment	Yes, but did not seek vet advice or appointment	Yes, but did not seek vet advice or appointment	Yes, but did not seek vet advice or appointment	No	No	No	No	No	No	No	No	No	No	No	No
294	Cockapoo	Yes	No	No	No	F1B	Yes	2019-01-26	Female	Yes	Yes	Yes	45-54	F	Yes	Yes, but did not seek vet advice or appointment	Yes, but did not seek vet advice or appointment	Yes, but did not seek vet advice or appointment	Yes, but did not seek vet advice or appointment	Yes, but did not seek vet advice or appointment	Yes, but did not seek vet advice or appointment	Yes, but did not seek vet advice or appointment	Yes, but did not seek vet advice or appointment	Yes, but did not seek vet advice or appointment	Yes, but did not seek vet advice or appointment	Not sure/ can't remember	Yes, but did not seek vet advice or appointment	Yes, but did not seek vet advice or appointment	Yes, but did not seek vet advice or appointment	Yes, but did not seek vet advice or appointment	Yes, but did not seek vet advice or appointment	Yes, but did not seek vet advice or appointment	Yes, but did not seek vet advice or appointment	Yes, but did not seek vet advice or appointment	Yes, but did not seek vet advice or appointment	Yes, but did not seek vet advice or appointment	Yes, but did not seek vet advice or appointment	No	No	Yes, but did not seek vet advice or appointment	No	No	No	No	No	No	No	No	No
295	Labradoodle	No	No	No	Yes	Multi	No	2022-11-19	Male	No	Yes	share in house	45-54	F	Yes	Yes, but did not seek vet advice or appointment	Yes, and I sought vet advice or vet appointment	Yes, but did not seek vet advice or appointment	Yes, but did not seek vet advice or appointment	Yes, but did not seek vet advice or appointment	Yes, but did not seek vet advice or appointment	Yes, but did not seek vet advice or appointment	Yes, but did not seek vet advice or appointment	Yes, but did not seek vet advice or appointment	Yes, but did not seek vet advice or appointment	Not sure/ can't remember	Yes, but did not seek vet advice or appointment	Yes, but did not seek vet advice or appointment	Yes, but did not seek vet advice or appointment	Yes, but did not seek vet advice or appointment	Yes, but did not seek vet advice or appointment	Yes, but did not seek vet advice or appointment	Yes, but did not seek vet advice or appointment	Yes, but did not seek vet advice or appointment	Yes, but did not seek vet advice or appointment	Yes, but did not seek vet advice or appointment	Yes, but did not seek vet advice or appointment	No	No	Yes, but did not seek vet advice or appointment	No	No	No	No	No	No	No	No	No
296	Cockapoo	Yes	No	No	No	F1B	No	43667	Female	Yes	Yes	Yes	55-64	F	Yes	Yes, but did not seek vet advice or appointment	Yes, but did not seek vet advice or appointment	Yes, but did not seek vet advice or appointment	Yes, but did not seek vet advice or appointment	Yes, but did not seek vet advice or appointment	Yes, but did not seek vet advice or appointment	Yes, but did not seek vet advice or appointment	Yes, but did not seek vet advice or appointment	Not sure/ can't remember	Yes, but did not seek vet advice or appointment	Yes, but did not seek vet advice or appointment	Yes, but did not seek vet advice or appointment	Yes, but did not seek vet advice or appointment	Yes, but did not seek vet advice or appointment	Yes, but did not seek vet advice or appointment	Yes, but did not seek vet advice or appointment	Yes, but did not seek vet advice or appointment	Yes, but did not seek vet advice or appointment	Yes, but did not seek vet advice or appointment	Yes, but did not seek vet advice or appointment	Yes, but did not seek vet advice or appointment	Yes, but did not seek vet advice or appointment	No	No	No	No	No	No	No	No	No	No	No	No
297	Labradoodle	No	Yes	No	No	F1B	No	2022-03-12	Male	No	Yes	share in house	45-54	F	Yes	Yes, but did not seek vet advice or appointment	Yes, but did not seek vet advice or appointment	Not sure/ can't remember	Yes, but did not seek vet advice or appointment	Yes, but did not seek vet advice or appointment	Yes, but did not seek vet advice or appointment	Yes, but did not seek vet advice or appointment	Yes, but did not seek vet advice or appointment	Yes, but did not seek vet advice or appointment	Yes, but did not seek vet advice or appointment	Yes, but did not seek vet advice or appointment	Yes, but did not seek vet advice or appointment	Yes, but did not seek vet advice or appointment	Yes, but did not seek vet advice or appointment	Yes, but did not seek vet advice or appointment	Yes, but did not seek vet advice or appointment	Yes, but did not seek vet advice or appointment	Yes, but did not seek vet advice or appointment	Yes, but did not seek vet advice or appointment	Yes, but did not seek vet advice or appointment	Yes, but did not seek vet advice or appointment	Yes, but did not seek vet advice or appointment	No	No	No	No	No	No	No	No	No	No	No	No
298	Cockapoo	No	Yes	No	No	F1	No	2021-12-17	Female	Yes	Yes	Yes	55-64	F	Yes	Yes, but did not seek vet advice or appointment	Not sure/ can't remember	Yes, but did not seek vet advice or appointment	Yes, but did not seek vet advice or appointment	Yes, but did not seek vet advice or appointment	Yes, but did not seek vet advice or appointment	Yes, but did not seek vet advice or appointment	Yes, but did not seek vet advice or appointment	Yes, but did not seek vet advice or appointment	Yes, but did not seek vet advice or appointment	Yes, but did not seek vet advice or appointment	Yes, but did not seek vet advice or appointment	Not sure/ can't remember	Yes, but did not seek vet advice or appointment	Yes, but did not seek vet advice or appointment	Yes, but did not seek vet advice or appointment	Yes, but did not seek vet advice or appointment	Yes, but did not seek vet advice or appointment	Yes, but did not seek vet advice or appointment	Yes, but did not seek vet advice or appointment	Yes, but did not seek vet advice or appointment	Yes, but did not seek vet advice or appointment	No	No	No	No	No	No	No	No	No	No	No	No
299	Cockapoo	Yes	No	No	No	F1B	No	2020-08-31	Female	Yes	Yes	Yes	65-74	F	Yes	Yes, but did not seek vet advice or appointment	Yes, but did not seek vet advice or appointment	Yes, but did not seek vet advice or appointment	Yes, but did not seek vet advice or appointment	Yes, and I sought vet advice or vet appointment	Yes, but did not seek vet advice or appointment	Yes, but did not seek vet advice or appointment	Yes, and I sought vet advice or vet appointment	Yes, but did not seek vet advice or appointment	Yes, but did not seek vet advice or appointment	Yes, but did not seek vet advice or appointment	Yes, but did not seek vet advice or appointment	Yes, but did not seek vet advice or appointment	Yes, but did not seek vet advice or appointment	Yes, but did not seek vet advice or appointment	Yes, but did not seek vet advice or appointment	Yes, but did not seek vet advice or appointment	Yes, but did not seek vet advice or appointment	Yes, but did not seek vet advice or appointment	Yes, but did not seek vet advice or appointment	Yes, but did not seek vet advice or appointment	Yes, but did not seek vet advice or appointment	No	No	No	No	No	No	No	No	No	No	No	No
300	Labradoodle	No	No	Yes	No	F2B	No	44694	Female	No	Yes	Yes	45-54	F	Yes	Yes, but did not seek vet advice or appointment	Yes, but did not seek vet advice or appointment	Yes, but did not seek vet advice or appointment	Yes, but did not seek vet advice or appointment	Yes, but did not seek vet advice or appointment	Yes, but did not seek vet advice or appointment	Yes, but did not seek vet advice or appointment	Yes, but did not seek vet advice or appointment	Yes, but did not seek vet advice or appointment	Yes, but did not seek vet advice or appointment	Yes, but did not seek vet advice or appointment	Yes, but did not seek vet advice or appointment	Yes, but did not seek vet advice or appointment	Yes, but did not seek vet advice or appointment	Yes, but did not seek vet advice or appointment	Yes, but did not seek vet advice or appointment	Yes, but did not seek vet advice or appointment	Yes, but did not seek vet advice or appointment	Yes, but did not seek vet advice or appointment	Yes, but did not seek vet advice or appointment	Yes, but did not seek vet advice or appointment	Yes, but did not seek vet advice or appointment	No	No	No	No	No	No	No	No	No	No	No	No
301	Cockapoo	No	No	Yes	No	I don't know	No	2021-03-31	Male	Yes	Yes	share in house	55-64	F	Yes	Not sure/ can't remember	Not sure/ can't remember	Yes, but did not seek vet advice or appointment	Yes, but did not seek vet advice or appointment	Yes, but did not seek vet advice or appointment	Yes, but did not seek vet advice or appointment	Yes, but did not seek vet advice or appointment	Yes, but did not seek vet advice or appointment	Yes, but did not seek vet advice or appointment	Yes, but did not seek vet advice or appointment	Not sure/ can't remember	Yes, but did not seek vet advice or appointment	Yes, but did not seek vet advice or appointment	Yes, but did not seek vet advice or appointment	Yes, but did not seek vet advice or appointment	Yes, but did not seek vet advice or appointment	Yes, but did not seek vet advice or appointment	Yes, but did not seek vet advice or appointment	Yes, but did not seek vet advice or appointment	Yes, but did not seek vet advice or appointment	Yes, but did not seek vet advice or appointment	Yes, and I sought vet advice or vet appointment	No	No	Yes, but did not seek vet advice or appointment	No	No	No	No	No	No	No	No	No
302	Labradoodle	No	No	Yes	No	F2	No	2021-03-25	Female	No	Yes	Yes	45-54	F	Yes	Not sure/ can't remember	Yes, and I sought vet advice or vet appointment	Yes, and I sought vet advice or vet appointment	Yes, but did not seek vet advice or appointment	Yes, but did not seek vet advice or appointment	Yes, but did not seek vet advice or appointment	Yes, but did not seek vet advice or appointment	Yes, but did not seek vet advice or appointment	Yes, but did not seek vet advice or appointment	Yes, but did not seek vet advice or appointment	Yes, but did not seek vet advice or appointment	Yes, but did not seek vet advice or appointment	Yes, but did not seek vet advice or appointment	Yes, but did not seek vet advice or appointment	Yes, but did not seek vet advice or appointment	Yes, but did not seek vet advice or appointment	Yes, but did not seek vet advice or appointment	Yes, but did not seek vet advice or appointment	Yes, but did not seek vet advice or appointment	Yes, but did not seek vet advice or appointment	Yes, but did not seek vet advice or appointment	Yes, but did not seek vet advice or appointment	No	No	No	No	No	No	No	No	No	No	No	No
303	Labradoodle	No	No	Yes	No	Multi	No	43422	Female	Yes	Yes	share in house	45-54	M	Yes	Not sure/ can't remember	Yes, but did not seek vet advice or appointment	Yes, and I sought vet advice or vet appointment	Yes, but did not seek vet advice or appointment	Yes, but did not seek vet advice or appointment	Yes, but did not seek vet advice or appointment	Yes, but did not seek vet advice or appointment	Yes, but did not seek vet advice or appointment	Yes, but did not seek vet advice or appointment	Yes, but did not seek vet advice or appointment	Yes, but did not seek vet advice or appointment	Yes, but did not seek vet advice or appointment	Yes, but did not seek vet advice or appointment	Yes, but did not seek vet advice or appointment	Yes, but did not seek vet advice or appointment	Yes, but did not seek vet advice or appointment	Yes, but did not seek vet advice or appointment	Yes, but did not seek vet advice or appointment	Yes, but did not seek vet advice or appointment	Yes, but did not seek vet advice or appointment	Yes, but did not seek vet advice or appointment	Yes, and I sought vet advice or vet appointment	No	No	No	No	No	No	No	No	No	No	No	No
304	S Poodle	No	No	Yes	No	999	Yes	44735	Male	No	Yes	Yes	25-34	F	Yes	Yes, but did not seek vet advice or appointment	Yes, but did not seek vet advice or appointment	Yes, but did not seek vet advice or appointment	Yes, but did not seek vet advice or appointment	Yes, but did not seek vet advice or appointment	Yes, but did not seek vet advice or appointment	Yes, but did not seek vet advice or appointment	Yes, but did not seek vet advice or appointment	Yes, but did not seek vet advice or appointment	Not sure/ can't remember	Yes, but did not seek vet advice or appointment	Yes, but did not seek vet advice or appointment	Yes, but did not seek vet advice or appointment	Yes, but did not seek vet advice or appointment	Yes, but did not seek vet advice or appointment	Yes, but did not seek vet advice or appointment	Yes, but did not seek vet advice or appointment	Yes, but did not seek vet advice or appointment	Yes, but did not seek vet advice or appointment	Yes, but did not seek vet advice or appointment	Yes, but did not seek vet advice or appointment	Yes, but did not seek vet advice or appointment	No	No	No	No	No	No	No	No	No	No	No	No
305	Cavapoo	Yes	No	No	No	F1	No	43415	Male	Yes	Yes	Yes	55-64	F	Yes	Yes, but did not seek vet advice or appointment	Yes, and I sought vet advice or vet appointment	Yes, and I sought vet advice or vet appointment	Yes, but did not seek vet advice or appointment	Yes, and I sought vet advice or vet appointment	Yes, but did not seek vet advice or appointment	Yes, but did not seek vet advice or appointment	Yes, but did not seek vet advice or appointment	Yes, but did not seek vet advice or appointment	Yes, but did not seek vet advice or appointment	Yes, but did not seek vet advice or appointment	Yes, but did not seek vet advice or appointment	Not sure/ can't remember	Yes, but did not seek vet advice or appointment	Yes, but did not seek vet advice or appointment	Yes, but did not seek vet advice or appointment	Yes, but did not seek vet advice or appointment	Not sure/ can't remember	Yes, but did not seek vet advice or appointment	Yes, but did not seek vet advice or appointment	Yes, but did not seek vet advice or appointment	Yes, but did not seek vet advice or appointment	No	No	No	No	No	No	No	No	No	No	No	No
306	Labradoodle	No	No	Yes	No	F1B	No	44386	Male	Yes	Yes	Yes	55-64	F	Yes	Yes, but did not seek vet advice or appointment	Not sure/ can't remember	Not sure/ can't remember	Yes, but did not seek vet advice or appointment	Yes, but did not seek vet advice or appointment	Yes, but did not seek vet advice or appointment	Yes, but did not seek vet advice or appointment	Yes, but did not seek vet advice or appointment	Yes, but did not seek vet advice or appointment	Yes, but did not seek vet advice or appointment	Yes, but did not seek vet advice or appointment	Yes, but did not seek vet advice or appointment	Yes, but did not seek vet advice or appointment	Yes, but did not seek vet advice or appointment	Yes, but did not seek vet advice or appointment	Yes, but did not seek vet advice or appointment	Yes, but did not seek vet advice or appointment	Yes, but did not seek vet advice or appointment	Yes, but did not seek vet advice or appointment	Yes, but did not seek vet advice or appointment	Yes, but did not seek vet advice or appointment	Not sure/ can't remember	No	No	No	No	No	No	No	No	No	No	No	No
307	Cavapoo	No	No	Yes	No	F1B	No	44205	Male	Yes	Yes	Yes	45-54	F	Yes	Yes, but did not seek vet advice or appointment	Yes, and I sought vet advice or vet appointment	Yes, but did not seek vet advice or appointment	Yes, but did not seek vet advice or appointment	Yes, but did not seek vet advice or appointment	Yes, but did not seek vet advice or appointment	Yes, but did not seek vet advice or appointment	Yes, but did not seek vet advice or appointment	Yes, but did not seek vet advice or appointment	Yes, but did not seek vet advice or appointment	Not sure/ can't remember	Yes, but did not seek vet advice or appointment	Yes, but did not seek vet advice or appointment	Yes, but did not seek vet advice or appointment	Yes, but did not seek vet advice or appointment	Yes, but did not seek vet advice or appointment	Yes, but did not seek vet advice or appointment	Yes, but did not seek vet advice or appointment	Yes, but did not seek vet advice or appointment	Yes, but did not seek vet advice or appointment	Yes, but did not seek vet advice or appointment	Yes, but did not seek vet advice or appointment	No	No	Yes, but did not seek vet advice or appointment	No	No	No	No	No	No	No	No	No
308	Cockapoo	Yes	No	No	No	F1	No	2019-03-08	Female	Yes	Yes	Yes	65-74	F	Yes	Yes, but did not seek vet advice or appointment	Yes, but did not seek vet advice or appointment	Yes, but did not seek vet advice or appointment	Yes, but did not seek vet advice or appointment	Yes, but did not seek vet advice or appointment	Yes, but did not seek vet advice or appointment	Yes, but did not seek vet advice or appointment	Yes, but did not seek vet advice or appointment	Yes, but did not seek vet advice or appointment	Yes, but did not seek vet advice or appointment	Yes, but did not seek vet advice or appointment	Yes, but did not seek vet advice or appointment	Yes, but did not seek vet advice or appointment	Yes, but did not seek vet advice or appointment	Yes, but did not seek vet advice or appointment	Yes, but did not seek vet advice or appointment	Yes, but did not seek vet advice or appointment	Yes, but did not seek vet advice or appointment	Yes, but did not seek vet advice or appointment	Yes, but did not seek vet advice or appointment	Yes, but did not seek vet advice or appointment	Yes, but did not seek vet advice or appointment	No	No	No	No	No	No	No	No	No	No	No	No
309	Cockapoo	No	No	Yes	No	F1B	No	44394	Male	Yes	Yes	Yes	45-54	F	Yes	Yes, but did not seek vet advice or appointment	Yes, and I sought vet advice or vet appointment	Yes, and I sought vet advice or vet appointment	Yes, but did not seek vet advice or appointment	Yes, but did not seek vet advice or appointment	Yes, but did not seek vet advice or appointment	Yes, but did not seek vet advice or appointment	Yes, but did not seek vet advice or appointment	Yes, but did not seek vet advice or appointment	Yes, but did not seek vet advice or appointment	Yes, but did not seek vet advice or appointment	Yes, but did not seek vet advice or appointment	Yes, but did not seek vet advice or appointment	Yes, but did not seek vet advice or appointment	Yes, but did not seek vet advice or appointment	Yes, but did not seek vet advice or appointment	Yes, but did not seek vet advice or appointment	Yes, but did not seek vet advice or appointment	Yes, but did not seek vet advice or appointment	Yes, but did not seek vet advice or appointment	Yes, but did not seek vet advice or appointment	Yes, but did not seek vet advice or appointment	No	No	No	No	No	No	No	No	No	No	No	No
310	Cockapoo	No	Yes	No	No	F1	No	45004	Male	Yes	Yes	Yes	999	F	Yes	Yes, but did not seek vet advice or appointment	Yes, but did not seek vet advice or appointment	Yes, but did not seek vet advice or appointment	Yes, but did not seek vet advice or appointment	Yes, but did not seek vet advice or appointment	Yes, but did not seek vet advice or appointment	Yes, but did not seek vet advice or appointment	Yes, but did not seek vet advice or appointment	Yes, but did not seek vet advice or appointment	Yes, but did not seek vet advice or appointment	Yes, but did not seek vet advice or appointment	Yes, but did not seek vet advice or appointment	Yes, but did not seek vet advice or appointment	Yes, but did not seek vet advice or appointment	Yes, but did not seek vet advice or appointment	Yes, but did not seek vet advice or appointment	Yes, but did not seek vet advice or appointment	Yes, but did not seek vet advice or appointment	Yes, but did not seek vet advice or appointment	Yes, but did not seek vet advice or appointment	Yes, but did not seek vet advice or appointment	Yes, but did not seek vet advice or appointment	No	No	No	No	No	No	No	No	No	No	No	No
311	Labradoodle	No	No	Yes	No	F1	No	2020-06-26	Male	No	Yes	share in house	45-54	F	Yes	Yes, but did not seek vet advice or appointment	Yes, and I sought vet advice or vet appointment	Yes, but did not seek vet advice or appointment	Yes, but did not seek vet advice or appointment	Yes, but did not seek vet advice or appointment	Yes, but did not seek vet advice or appointment	Yes, but did not seek vet advice or appointment	Yes, but did not seek vet advice or appointment	Yes, but did not seek vet advice or appointment	Yes, but did not seek vet advice or appointment	Yes, but did not seek vet advice or appointment	Yes, but did not seek vet advice or appointment	Yes, but did not seek vet advice or appointment	Yes, but did not seek vet advice or appointment	Yes, but did not seek vet advice or appointment	Yes, but did not seek vet advice or appointment	Yes, but did not seek vet advice or appointment	Yes, but did not seek vet advice or appointment	Yes, but did not seek vet advice or appointment	Yes, but did not seek vet advice or appointment	Yes, but did not seek vet advice or appointment	Yes, but did not seek vet advice or appointment	No	No	No	No	No	No	No	No	No	No	No	No
312	Labradoodle	No	No	Yes	No	Multi	No	2019-11-21	Female	Yes	Yes	share in house	45-54	F	Yes	Not sure/ can't remember	Not sure/ can't remember	Not sure/ can't remember	Yes, but did not seek vet advice or appointment	Yes, but did not seek vet advice or appointment	Yes, but did not seek vet advice or appointment	Yes, but did not seek vet advice or appointment	Not sure/ can't remember	Yes, but did not seek vet advice or appointment	Yes, and I sought vet advice or vet appointment	Not sure/ can't remember	Yes, but did not seek vet advice or appointment	Yes, but did not seek vet advice or appointment	Yes, but did not seek vet advice or appointment	Yes, but did not seek vet advice or appointment	Yes, but did not seek vet advice or appointment	Yes, but did not seek vet advice or appointment	Yes, but did not seek vet advice or appointment	Yes, but did not seek vet advice or appointment	Yes, but did not seek vet advice or appointment	Yes, but did not seek vet advice or appointment	Not sure/ can't remember	No	No	Yes, but did not seek vet advice or appointment	No	No	No	No	No	No	No	No	Yes, but did not seek vet advice or appointment
313	Cockapoo	No	Yes	No	No	I don't know	No	43905	Male	999	Yes	share in house	45-54	M	Yes	Yes, and I sought vet advice or vet appointment	Not sure/ can't remember	Yes, but did not seek vet advice or appointment	Yes, but did not seek vet advice or appointment	Yes, but did not seek vet advice or appointment	Yes, but did not seek vet advice or appointment	Yes, but did not seek vet advice or appointment	Yes, and I sought vet advice or vet appointment	Yes, but did not seek vet advice or appointment	Yes, but did not seek vet advice or appointment	Yes, but did not seek vet advice or appointment	Yes, but did not seek vet advice or appointment	Yes, but did not seek vet advice or appointment	Yes, but did not seek vet advice or appointment	Yes, but did not seek vet advice or appointment	Yes, but did not seek vet advice or appointment	Yes, but did not seek vet advice or appointment	Yes, but did not seek vet advice or appointment	Yes, but did not seek vet advice or appointment	Yes, but did not seek vet advice or appointment	Yes, but did not seek vet advice or appointment	Yes, but did not seek vet advice or appointment	No	No	No	No	No	No	No	No	No	No	No	No
314	M Poodle	No	Yes	No	No	999	Yes	2020-08-10	Male	Yes	Yes	share in house	25-34	F	Yes	Yes, but did not seek vet advice or appointment	Yes, and I sought vet advice or vet appointment	Yes, but did not seek vet advice or appointment	Yes, but did not seek vet advice or appointment	Yes, but did not seek vet advice or appointment	Yes, but did not seek vet advice or appointment	Yes, but did not seek vet advice or appointment	Yes, but did not seek vet advice or appointment	Yes, but did not seek vet advice or appointment	Yes, but did not seek vet advice or appointment	Yes, but did not seek vet advice or appointment	Yes, but did not seek vet advice or appointment	Yes, but did not seek vet advice or appointment	Yes, but did not seek vet advice or appointment	Yes, but did not seek vet advice or appointment	Yes, but did not seek vet advice or appointment	Yes, but did not seek vet advice or appointment	Yes, but did not seek vet advice or appointment	Yes, but did not seek vet advice or appointment	Yes, but did not seek vet advice or appointment	Yes, but did not seek vet advice or appointment	Yes, but did not seek vet advice or appointment	No	No	No	No	No	No	No	No	No	No	No	No
315	Labradoodle	No	Yes	Yes	No	F3	No	2022-08-01	Female	No	No	Yes	55-64	F	Yes	Yes, but did not seek vet advice or appointment	Yes, but did not seek vet advice or appointment	Yes, but did not seek vet advice or appointment	Yes, but did not seek vet advice or appointment	Yes, but did not seek vet advice or appointment	Yes, but did not seek vet advice or appointment	Yes, but did not seek vet advice or appointment	Yes, but did not seek vet advice or appointment	Yes, but did not seek vet advice or appointment	Yes, and I sought vet advice or vet appointment	Yes, but did not seek vet advice or appointment	Yes, but did not seek vet advice or appointment	Yes, but did not seek vet advice or appointment	Yes, but did not seek vet advice or appointment	Yes, but did not seek vet advice or appointment	Yes, but did not seek vet advice or appointment	Yes, but did not seek vet advice or appointment	Yes, but did not seek vet advice or appointment	Yes, but did not seek vet advice or appointment	Yes, but did not seek vet advice or appointment	Yes, but did not seek vet advice or appointment	Yes, but did not seek vet advice or appointment	No	No	No	No	No	No	No	No	No	No	No	No
316	Cavapoo	No	Yes	No	No	F1B	No	2022-08-04	Female	No	Yes	Yes	35-44	F	Yes	Yes, but did not seek vet advice or appointment	Yes, but did not seek vet advice or appointment	Yes, but did not seek vet advice or appointment	Yes, but did not seek vet advice or appointment	Yes, but did not seek vet advice or appointment	Yes, but did not seek vet advice or appointment	Yes, but did not seek vet advice or appointment	Yes, but did not seek vet advice or appointment	Yes, but did not seek vet advice or appointment	Yes, but did not seek vet advice or appointment	Yes, but did not seek vet advice or appointment	Yes, but did not seek vet advice or appointment	Yes, but did not seek vet advice or appointment	Yes, but did not seek vet advice or appointment	Yes, but did not seek vet advice or appointment	Yes, but did not seek vet advice or appointment	Yes, but did not seek vet advice or appointment	Yes, but did not seek vet advice or appointment	Yes, but did not seek vet advice or appointment	Yes, but did not seek vet advice or appointment	Yes, but did not seek vet advice or appointment	Yes, and I sought vet advice or vet appointment	No	No	No	No	No	No	No	No	No	No	No	No
317	Cockapoo	No	Yes	No	No	F1	No	2019-04-21	Male	Yes	Yes	share in house	35-44	F	Yes	Yes, but did not seek vet advice or appointment	Not sure/ can't remember	Yes, but did not seek vet advice or appointment	Yes, but did not seek vet advice or appointment	Yes, but did not seek vet advice or appointment	Yes, but did not seek vet advice or appointment	Yes, but did not seek vet advice or appointment	Yes, but did not seek vet advice or appointment	Yes, but did not seek vet advice or appointment	Not sure/ can't remember	Yes, but did not seek vet advice or appointment	Yes, but did not seek vet advice or appointment	Yes, but did not seek vet advice or appointment	Yes, but did not seek vet advice or appointment	Not sure/ can't remember	Yes, but did not seek vet advice or appointment	Yes, but did not seek vet advice or appointment	Yes, but did not seek vet advice or appointment	Yes, but did not seek vet advice or appointment	Yes, but did not seek vet advice or appointment	Yes, but did not seek vet advice or appointment	Yes, but did not seek vet advice or appointment	No	No	No	No	No	No	No	No	No	No	No	No
318	Labradoodle	No	Yes	Yes	No	F3	No	2023-08-01	Female	No	No	Yes	999	F	Yes	Yes, but did not seek vet advice or appointment	Yes, but did not seek vet advice or appointment	Yes, but did not seek vet advice or appointment	Yes, but did not seek vet advice or appointment	Yes, but did not seek vet advice or appointment	Yes, but did not seek vet advice or appointment	Yes, but did not seek vet advice or appointment	Yes, but did not seek vet advice or appointment	Yes, but did not seek vet advice or appointment	Yes, and I sought vet advice or vet appointment	Yes, but did not seek vet advice or appointment	Yes, but did not seek vet advice or appointment	Yes, but did not seek vet advice or appointment	Yes, but did not seek vet advice or appointment	Yes, but did not seek vet advice or appointment	Yes, but did not seek vet advice or appointment	Yes, but did not seek vet advice or appointment	Yes, but did not seek vet advice or appointment	Yes, but did not seek vet advice or appointment	Yes, but did not seek vet advice or appointment	Yes, but did not seek vet advice or appointment	Yes, but did not seek vet advice or appointment	No	No	No	No	No	No	No	No	No	No	No	No
319	Cocker Spaniel	999	999	999	999	999	Yes	2020-03-04	Female	Yes	Yes	Yes	45-54	F	Yes	Yes, and I sought vet advice or vet appointment	Yes, but did not seek vet advice or appointment	Yes, but did not seek vet advice or appointment	Yes, but did not seek vet advice or appointment	Yes, but did not seek vet advice or appointment	Yes, but did not seek vet advice or appointment	Yes, and I sought vet advice or vet appointment	Yes, but did not seek vet advice or appointment	Yes, but did not seek vet advice or appointment	Yes, but did not seek vet advice or appointment	Yes, but did not seek vet advice or appointment	Yes, but did not seek vet advice or appointment	Yes, but did not seek vet advice or appointment	Yes, but did not seek vet advice or appointment	Yes, but did not seek vet advice or appointment	Yes, but did not seek vet advice or appointment	Yes, but did not seek vet advice or appointment	Yes, but did not seek vet advice or appointment	Yes, but did not seek vet advice or appointment	Yes, but did not seek vet advice or appointment	Yes, but did not seek vet advice or appointment	Yes, but did not seek vet advice or appointment	No	No	No	No	No	No	No	No	No	No	No	No
320	Labradoodle	No	No	Yes	No	Multi	No	999	Female	Yes	Yes	share in house	25-34	F	Yes	Yes, but did not seek vet advice or appointment	Yes, but did not seek vet advice or appointment	Yes, but did not seek vet advice or appointment	Yes, but did not seek vet advice or appointment	Yes, but did not seek vet advice or appointment	Yes, but did not seek vet advice or appointment	Not sure/ can't remember	Yes, but did not seek vet advice or appointment	Yes, but did not seek vet advice or appointment	Not sure/ can't remember	Yes, but did not seek vet advice or appointment	Yes, but did not seek vet advice or appointment	Yes, but did not seek vet advice or appointment	Yes, but did not seek vet advice or appointment	Yes, but did not seek vet advice or appointment	Yes, but did not seek vet advice or appointment	Yes, but did not seek vet advice or appointment	Yes, but did not seek vet advice or appointment	Yes, but did not seek vet advice or appointment	Yes, but did not seek vet advice or appointment	Yes, but did not seek vet advice or appointment	Yes, but did not seek vet advice or appointment	No	No	No	No	No	No	No	No	No	No	No	No
321	Cockapoo	Yes	No	No	No	F1	No	44912	Male	No	Yes	Yes	55-64	F	Yes	Yes, but did not seek vet advice or appointment	Yes, but did not seek vet advice or appointment	Yes, but did not seek vet advice or appointment	Yes, but did not seek vet advice or appointment	Yes, but did not seek vet advice or appointment	Yes, but did not seek vet advice or appointment	Yes, but did not seek vet advice or appointment	Yes, but did not seek vet advice or appointment	Yes, but did not seek vet advice or appointment	Yes, but did not seek vet advice or appointment	Yes, but did not seek vet advice or appointment	Yes, but did not seek vet advice or appointment	Yes, but did not seek vet advice or appointment	Yes, but did not seek vet advice or appointment	Yes, but did not seek vet advice or appointment	Yes, but did not seek vet advice or appointment	Yes, but did not seek vet advice or appointment	Yes, but did not seek vet advice or appointment	Yes, but did not seek vet advice or appointment	Yes, but did not seek vet advice or appointment	Yes, but did not seek vet advice or appointment	Yes, but did not seek vet advice or appointment	No	No	No	No	No	No	No	No	No	No	No	No
322	CKCS	999	999	999	999	999	Yes	44145	Female	Yes	Yes	share in house	45-54	F	Yes	Yes, but did not seek vet advice or appointment	Yes, but did not seek vet advice or appointment	Yes, but did not seek vet advice or appointment	Yes, but did not seek vet advice or appointment	Yes, but did not seek vet advice or appointment	Yes, but did not seek vet advice or appointment	Yes, but did not seek vet advice or appointment	Yes, but did not seek vet advice or appointment	Yes, but did not seek vet advice or appointment	Yes, but did not seek vet advice or appointment	Yes, but did not seek vet advice or appointment	Yes, but did not seek vet advice or appointment	Yes, but did not seek vet advice or appointment	Yes, but did not seek vet advice or appointment	Yes, but did not seek vet advice or appointment	Yes, but did not seek vet advice or appointment	Yes, but did not seek vet advice or appointment	Yes, but did not seek vet advice or appointment	Yes, but did not seek vet advice or appointment	Yes, but did not seek vet advice or appointment	Yes, but did not seek vet advice or appointment	Yes, but did not seek vet advice or appointment	No	No	No	No	No	No	No	No	No	No	No	No
323	Labradoodle	No	No	Yes	No	F2	No	2022-09-06	Male	No	Yes	Yes	55-64	F	Yes	Yes, but did not seek vet advice or appointment	Yes, but did not seek vet advice or appointment	Yes, but did not seek vet advice or appointment	Yes, but did not seek vet advice or appointment	Yes, but did not seek vet advice or appointment	Yes, but did not seek vet advice or appointment	Yes, but did not seek vet advice or appointment	Yes, but did not seek vet advice or appointment	Yes, but did not seek vet advice or appointment	Yes, but did not seek vet advice or appointment	Yes, but did not seek vet advice or appointment	Yes, but did not seek vet advice or appointment	Yes, but did not seek vet advice or appointment	Yes, but did not seek vet advice or appointment	Yes, but did not seek vet advice or appointment	Yes, but did not seek vet advice or appointment	Yes, but did not seek vet advice or appointment	Yes, but did not seek vet advice or appointment	Yes, but did not seek vet advice or appointment	Yes, but did not seek vet advice or appointment	Yes, but did not seek vet advice or appointment	Yes, but did not seek vet advice or appointment	No	No	No	No	No	No	No	No	No	No	No	No
324	CKCS	999	999	999	999	999	Yes	2019-12-18	Male	Yes	No	Yes	25-34	F	Yes	Yes, but did not seek vet advice or appointment	Yes, but did not seek vet advice or appointment	Yes, but did not seek vet advice or appointment	Yes, but did not seek vet advice or appointment	Yes, but did not seek vet advice or appointment	Yes, but did not seek vet advice or appointment	Yes, but did not seek vet advice or appointment	Yes, but did not seek vet advice or appointment	Yes, but did not seek vet advice or appointment	Yes, but did not seek vet advice or appointment	Yes, but did not seek vet advice or appointment	Yes, but did not seek vet advice or appointment	Yes, but did not seek vet advice or appointment	Yes, but did not seek vet advice or appointment	Yes, but did not seek vet advice or appointment	Yes, but did not seek vet advice or appointment	Yes, but did not seek vet advice or appointment	Yes, but did not seek vet advice or appointment	Yes, but did not seek vet advice or appointment	Yes, but did not seek vet advice or appointment	Not sure/ can't remember	Yes, but did not seek vet advice or appointment	No	No	No	No	No	No	No	No	No	No	No	No
325	CKCS	999	999	999	999	999	Yes	44741	Male	No	Yes	Yes	35-44	F	Yes	Yes, but did not seek vet advice or appointment	Not sure/ can't remember	Yes, and I sought vet advice or vet appointment	Yes, but did not seek vet advice or appointment	Yes, but did not seek vet advice or appointment	Yes, but did not seek vet advice or appointment	Yes, but did not seek vet advice or appointment	Yes, but did not seek vet advice or appointment	Yes, but did not seek vet advice or appointment	Yes, but did not seek vet advice or appointment	Yes, but did not seek vet advice or appointment	Yes, but did not seek vet advice or appointment	Yes, but did not seek vet advice or appointment	Yes, but did not seek vet advice or appointment	Yes, but did not seek vet advice or appointment	Yes, but did not seek vet advice or appointment	Yes, but did not seek vet advice or appointment	Yes, but did not seek vet advice or appointment	Yes, but did not seek vet advice or appointment	Yes, but did not seek vet advice or appointment	Yes, but did not seek vet advice or appointment	Yes, and I sought vet advice or vet appointment	No	No	No	No	No	No	No	No	No	No	No	No
326	Cockapoo	Yes	No	No	No	F2	No	2020-01-15	Female	Yes	No	share in house	45-54	F	Yes	Yes, but did not seek vet advice or appointment	Yes, but did not seek vet advice or appointment	Yes, but did not seek vet advice or appointment	Yes, but did not seek vet advice or appointment	Not sure/ can't remember	Yes, but did not seek vet advice or appointment	Yes, but did not seek vet advice or appointment	Yes, but did not seek vet advice or appointment	Yes, but did not seek vet advice or appointment	Yes, but did not seek vet advice or appointment	Yes, but did not seek vet advice or appointment	Yes, but did not seek vet advice or appointment	Yes, but did not seek vet advice or appointment	Yes, but did not seek vet advice or appointment	Yes, but did not seek vet advice or appointment	Yes, but did not seek vet advice or appointment	Yes, but did not seek vet advice or appointment	Yes, but did not seek vet advice or appointment	Yes, but did not seek vet advice or appointment	Yes, but did not seek vet advice or appointment	Yes, but did not seek vet advice or appointment	Yes, but did not seek vet advice or appointment	No	No	No	No	No	No	No	No	No	No	No	No
327	Cocker Spaniel	999	999	999	999	999	Yes	2020-03-24	Female	No	Yes	Yes	25-34	F	Yes	Yes, but did not seek vet advice or appointment	Not sure/ can't remember	Yes, but did not seek vet advice or appointment	Yes, but did not seek vet advice or appointment	Yes, and I sought vet advice or vet appointment	Yes, but did not seek vet advice or appointment	Not sure/ can't remember	Yes, but did not seek vet advice or appointment	Yes, but did not seek vet advice or appointment	Yes, but did not seek vet advice or appointment	Yes, but did not seek vet advice or appointment	Yes, but did not seek vet advice or appointment	Yes, but did not seek vet advice or appointment	Yes, but did not seek vet advice or appointment	Yes, but did not seek vet advice or appointment	Yes, but did not seek vet advice or appointment	Yes, but did not seek vet advice or appointment	Yes, but did not seek vet advice or appointment	Yes, but did not seek vet advice or appointment	Yes, but did not seek vet advice or appointment	Yes, but did not seek vet advice or appointment	Yes, but did not seek vet advice or appointment	No	No	No	No	No	No	No	No	No	No	No	No
328	CKCS	999	999	999	999	999	No	2022-11-28	Female	No	Yes	Yes	45-54	F	Yes	Not sure/ can't remember	Yes, but did not seek vet advice or appointment	Yes, but did not seek vet advice or appointment	Not sure/ can't remember	Yes, but did not seek vet advice or appointment	Yes, but did not seek vet advice or appointment	Yes, but did not seek vet advice or appointment	Yes, but did not seek vet advice or appointment	Yes, but did not seek vet advice or appointment	Not sure/ can't remember	Yes, but did not seek vet advice or appointment	Yes, but did not seek vet advice or appointment	Yes, but did not seek vet advice or appointment	Yes, but did not seek vet advice or appointment	Yes, but did not seek vet advice or appointment	Yes, but did not seek vet advice or appointment	Yes, but did not seek vet advice or appointment	Yes, but did not seek vet advice or appointment	Yes, but did not seek vet advice or appointment	Yes, but did not seek vet advice or appointment	Yes, but did not seek vet advice or appointment	Yes, but did not seek vet advice or appointment	No	No	No	No	No	No	No	No	No	No	No	No
329	Cockapoo	Yes	No	No	No	F2B	No	43741	Female	Yes	Yes	Yes	25-34	F	Yes	Yes, but did not seek vet advice or appointment	Yes, and I sought vet advice or vet appointment	Yes, but did not seek vet advice or appointment	Yes, but did not seek vet advice or appointment	Yes, but did not seek vet advice or appointment	Yes, but did not seek vet advice or appointment	Yes, but did not seek vet advice or appointment	Yes, and I sought vet advice or vet appointment	Yes, but did not seek vet advice or appointment	Yes, but did not seek vet advice or appointment	Yes, but did not seek vet advice or appointment	Yes, but did not seek vet advice or appointment	Yes, but did not seek vet advice or appointment	Yes, but did not seek vet advice or appointment	Yes, but did not seek vet advice or appointment	Yes, but did not seek vet advice or appointment	Yes, but did not seek vet advice or appointment	Not sure/ can't remember	Yes, but did not seek vet advice or appointment	Yes, but did not seek vet advice or appointment	Yes, but did not seek vet advice or appointment	Yes, but did not seek vet advice or appointment	No	No	No	No	No	No	No	No	No	No	No	No
330	Labradoodle	No	No	Yes	No	F3	No	44092	Male	Yes	Yes	Yes	55-64	F	Yes	Yes, but did not seek vet advice or appointment	Yes, but did not seek vet advice or appointment	Yes, but did not seek vet advice or appointment	Yes, but did not seek vet advice or appointment	Yes, but did not seek vet advice or appointment	Yes, but did not seek vet advice or appointment	Yes, but did not seek vet advice or appointment	Yes, but did not seek vet advice or appointment	Yes, but did not seek vet advice or appointment	Not sure/ can't remember	Yes, but did not seek vet advice or appointment	Yes, but did not seek vet advice or appointment	Yes, but did not seek vet advice or appointment	Yes, but did not seek vet advice or appointment	Yes, but did not seek vet advice or appointment	Yes, but did not seek vet advice or appointment	Yes, but did not seek vet advice or appointment	Yes, but did not seek vet advice or appointment	Yes, but did not seek vet advice or appointment	Yes, but did not seek vet advice or appointment	Yes, but did not seek vet advice or appointment	Yes, but did not seek vet advice or appointment	No	No	No	No	No	No	No	No	No	No	No	No
331	M Poodle	No	Yes	No	No	999	Yes	44061	Male	Yes	Yes	Yes	35-44	F	Yes	Yes, but did not seek vet advice or appointment	Yes, but did not seek vet advice or appointment	Yes, but did not seek vet advice or appointment	Yes, but did not seek vet advice or appointment	Yes, but did not seek vet advice or appointment	Yes, but did not seek vet advice or appointment	Yes, but did not seek vet advice or appointment	Yes, but did not seek vet advice or appointment	Yes, but did not seek vet advice or appointment	Yes, but did not seek vet advice or appointment	Not sure/ can't remember	Yes, but did not seek vet advice or appointment	Yes, but did not seek vet advice or appointment	Yes, but did not seek vet advice or appointment	Yes, but did not seek vet advice or appointment	Yes, but did not seek vet advice or appointment	Yes, but did not seek vet advice or appointment	Not sure/ can't remember	Yes, but did not seek vet advice or appointment	Yes, but did not seek vet advice or appointment	Yes, but did not seek vet advice or appointment	Yes, but did not seek vet advice or appointment	No	No	Yes, but did not seek vet advice or appointment	No	No	No	No	No	No	No	No	No
332	Cockapoo	No	Yes	No	No	I don't know	No	44866	Female	No	Yes	Yes	45-54	F	Yes	Yes, but did not seek vet advice or appointment	Yes, but did not seek vet advice or appointment	Yes, but did not seek vet advice or appointment	Yes, but did not seek vet advice or appointment	Yes, but did not seek vet advice or appointment	Yes, but did not seek vet advice or appointment	Yes, but did not seek vet advice or appointment	Yes, but did not seek vet advice or appointment	Yes, but did not seek vet advice or appointment	Yes, but did not seek vet advice or appointment	Yes, but did not seek vet advice or appointment	Yes, but did not seek vet advice or appointment	Yes, but did not seek vet advice or appointment	Yes, but did not seek vet advice or appointment	Yes, but did not seek vet advice or appointment	Yes, but did not seek vet advice or appointment	Yes, but did not seek vet advice or appointment	Yes, but did not seek vet advice or appointment	Yes, but did not seek vet advice or appointment	Yes, but did not seek vet advice or appointment	Yes, but did not seek vet advice or appointment	Yes, but did not seek vet advice or appointment	No	No	No	No	No	No	No	No	No	No	No	No
333	Labradoodle	No	No	Yes	No	Multi	No	2019-10-28	Male	Yes	Yes	No	55-64	M	Yes	Yes, but did not seek vet advice or appointment	Not sure/ can't remember	Yes, and I sought vet advice or vet appointment	Yes, but did not seek vet advice or appointment	Yes, but did not seek vet advice or appointment	Yes, but did not seek vet advice or appointment	Not sure/ can't remember	Yes, but did not seek vet advice or appointment	Yes, but did not seek vet advice or appointment	Yes, but did not seek vet advice or appointment	Not sure/ can't remember	Yes, but did not seek vet advice or appointment	Not sure/ can't remember	Yes, but did not seek vet advice or appointment	Yes, but did not seek vet advice or appointment	Yes, but did not seek vet advice or appointment	Yes, but did not seek vet advice or appointment	Yes, but did not seek vet advice or appointment	Yes, but did not seek vet advice or appointment	Yes, but did not seek vet advice or appointment	Yes, but did not seek vet advice or appointment	Yes, but did not seek vet advice or appointment	No	No	Yes, but did not seek vet advice or appointment	No	No	No	No	No	No	No	No	No
334	CKCS	999	999	999	999	999	Yes	999	Male	No	No - put aside money	Yes	35-44	F	999	999	999	999	999	999	999	999	999	999	999	999	999	999	999	999	999	999	999	999	999	999	999	999	999	999	999	999	999	999	999	999	999	999	999
335	Labradoodle	Yes	No	No	No	F1B	No	44434	Male	No	Yes	Yes	25-34	M	Yes	Yes, but did not seek vet advice or appointment	Yes, and I sought vet advice or vet appointment	Yes, but did not seek vet advice or appointment	Yes, but did not seek vet advice or appointment	Yes, but did not seek vet advice or appointment	Yes, but did not seek vet advice or appointment	Yes, but did not seek vet advice or appointment	Yes, but did not seek vet advice or appointment	Yes, but did not seek vet advice or appointment	Yes, but did not seek vet advice or appointment	Yes, but did not seek vet advice or appointment	Yes, but did not seek vet advice or appointment	Yes, but did not seek vet advice or appointment	Yes, but did not seek vet advice or appointment	Yes, but did not seek vet advice or appointment	Yes, but did not seek vet advice or appointment	Yes, but did not seek vet advice or appointment	Yes, but did not seek vet advice or appointment	Yes, but did not seek vet advice or appointment	Yes, but did not seek vet advice or appointment	Yes, but did not seek vet advice or appointment	Yes, and I sought vet advice or vet appointment	No	No	No	No	No	No	No	No	No	No	No	No
336	CKCS	999	999	999	999	999	No	43739	Male	No	Yes	Yes	45-54	F	Yes	Yes, but did not seek vet advice or appointment	Yes, but did not seek vet advice or appointment	Yes, but did not seek vet advice or appointment	Yes, but did not seek vet advice or appointment	Yes, but did not seek vet advice or appointment	Yes, but did not seek vet advice or appointment	Yes, but did not seek vet advice or appointment	Yes, but did not seek vet advice or appointment	Yes, but did not seek vet advice or appointment	Yes, but did not seek vet advice or appointment	Not sure/ can't remember	Not sure/ can't remember	Yes, but did not seek vet advice or appointment	Yes, but did not seek vet advice or appointment	Yes, but did not seek vet advice or appointment	Yes, but did not seek vet advice or appointment	Yes, but did not seek vet advice or appointment	Not sure/ can't remember	Yes, but did not seek vet advice or appointment	Yes, but did not seek vet advice or appointment	Yes, but did not seek vet advice or appointment	Yes, but did not seek vet advice or appointment	No	No	Yes, but did not seek vet advice or appointment	No	No	No	No	No	No	No	No	No
337	CKCS	999	999	999	999	999	999	999	999	999	999	999	999	999	999	999	999	999	999	999	999	999	999	999	999	999	999	999	999	999	999	999	999	999	999	999	999	999	999	999	999	999	999	999	999	999	999	999	999
338	M Poodle	No	Yes	No	No	999	Yes	2022-07-28	Male	No	Yes	share in house	35-44	F	Yes	Yes, but did not seek vet advice or appointment	Yes, and I sought vet advice or vet appointment	Not sure/ can't remember	Yes, but did not seek vet advice or appointment	Yes, but did not seek vet advice or appointment	Yes, but did not seek vet advice or appointment	Yes, but did not seek vet advice or appointment	Yes, but did not seek vet advice or appointment	Yes, but did not seek vet advice or appointment	Yes, but did not seek vet advice or appointment	Yes, but did not seek vet advice or appointment	Yes, but did not seek vet advice or appointment	Yes, but did not seek vet advice or appointment	Yes, but did not seek vet advice or appointment	Yes, but did not seek vet advice or appointment	Yes, but did not seek vet advice or appointment	Yes, but did not seek vet advice or appointment	Yes, but did not seek vet advice or appointment	Yes, but did not seek vet advice or appointment	Yes, but did not seek vet advice or appointment	Yes, but did not seek vet advice or appointment	Yes, and I sought vet advice or vet appointment	No	No	No	No	No	No	No	No	No	No	No	No
339	CKCS	999	999	999	999	999	Yes	2019-08-10	Male	Yes	Yes	share in house	55-64	F	Yes	Yes, but did not seek vet advice or appointment	Yes, but did not seek vet advice or appointment	Yes, but did not seek vet advice or appointment	Yes, but did not seek vet advice or appointment	Yes, but did not seek vet advice or appointment	Yes, but did not seek vet advice or appointment	Yes, but did not seek vet advice or appointment	Yes, but did not seek vet advice or appointment	Yes, but did not seek vet advice or appointment	Yes, but did not seek vet advice or appointment	Yes, but did not seek vet advice or appointment	Yes, but did not seek vet advice or appointment	Yes, but did not seek vet advice or appointment	Yes, but did not seek vet advice or appointment	Yes, but did not seek vet advice or appointment	Yes, but did not seek vet advice or appointment	Yes, but did not seek vet advice or appointment	Yes, but did not seek vet advice or appointment	Yes, but did not seek vet advice or appointment	Yes, but did not seek vet advice or appointment	Yes, but did not seek vet advice or appointment	Yes, but did not seek vet advice or appointment	No	No	No	No	No	No	No	No	No	No	No	No
340	Labradoodle	No	No	Yes	No	Multi	No	44693	Male	No	Yes	Yes	45-54	F	999	999	999	999	999	999	999	999	999	999	999	999	999	999	999	999	999	999	999	999	999	999	999	999	999	999	999	999	999	999	999	999	999	999	999
341	Labradoodle	No	No	Yes	No	F1	No	44868	Female	No	Yes	share in house	55-64	F	Yes	Yes, but did not seek vet advice or appointment	Yes, but did not seek vet advice or appointment	Yes, but did not seek vet advice or appointment	Yes, but did not seek vet advice or appointment	Yes, but did not seek vet advice or appointment	Yes, but did not seek vet advice or appointment	Yes, but did not seek vet advice or appointment	Yes, but did not seek vet advice or appointment	Yes, but did not seek vet advice or appointment	Yes, but did not seek vet advice or appointment	Yes, but did not seek vet advice or appointment	Yes, but did not seek vet advice or appointment	Yes, but did not seek vet advice or appointment	Yes, but did not seek vet advice or appointment	Yes, but did not seek vet advice or appointment	Yes, but did not seek vet advice or appointment	Yes, but did not seek vet advice or appointment	Yes, but did not seek vet advice or appointment	Yes, but did not seek vet advice or appointment	Yes, but did not seek vet advice or appointment	Yes, but did not seek vet advice or appointment	Yes, but did not seek vet advice or appointment	No	No	No	No	No	No	No	No	No	No	No	No
342	Labradoodle	No	Yes	No	No	F1B	No	2021-04-06	Female	Yes	Yes	share in house	45-54	F	Yes	Yes, but did not seek vet advice or appointment	Yes, but did not seek vet advice or appointment	Yes, but did not seek vet advice or appointment	Yes, but did not seek vet advice or appointment	Yes, but did not seek vet advice or appointment	Yes, but did not seek vet advice or appointment	Yes, but did not seek vet advice or appointment	Yes, but did not seek vet advice or appointment	Yes, but did not seek vet advice or appointment	Yes, but did not seek vet advice or appointment	Yes, but did not seek vet advice or appointment	Yes, but did not seek vet advice or appointment	Yes, but did not seek vet advice or appointment	Yes, but did not seek vet advice or appointment	Yes, but did not seek vet advice or appointment	Yes, but did not seek vet advice or appointment	Yes, but did not seek vet advice or appointment	Yes, but did not seek vet advice or appointment	Yes, but did not seek vet advice or appointment	Yes, but did not seek vet advice or appointment	Yes, but did not seek vet advice or appointment	Yes, but did not seek vet advice or appointment	No	No	No	No	No	No	No	No	No	No	No	No
343	T Poodle	Yes	Yes	No	No	999	Yes	43559	Female	No	No - put aside money	Yes	65-74	F	Yes	Yes, but did not seek vet advice or appointment	Yes, but did not seek vet advice or appointment	Yes, but did not seek vet advice or appointment	Yes, but did not seek vet advice or appointment	Yes, but did not seek vet advice or appointment	Yes, but did not seek vet advice or appointment	Yes, but did not seek vet advice or appointment	Yes, but did not seek vet advice or appointment	Yes, but did not seek vet advice or appointment	Yes, but did not seek vet advice or appointment	Yes, but did not seek vet advice or appointment	Yes, but did not seek vet advice or appointment	Yes, but did not seek vet advice or appointment	Yes, but did not seek vet advice or appointment	Yes, but did not seek vet advice or appointment	Yes, but did not seek vet advice or appointment	Yes, but did not seek vet advice or appointment	Yes, but did not seek vet advice or appointment	Yes, but did not seek vet advice or appointment	Yes, but did not seek vet advice or appointment	Yes, but did not seek vet advice or appointment	Yes, but did not seek vet advice or appointment	No	No	No	No	No	No	No	No	No	No	No	No
344	Labradoodle	No	No	Yes	No	F1	No	44047	Female	Yes	Yes	Yes	45-54	F	Yes	Yes, but did not seek vet advice or appointment	Yes, but did not seek vet advice or appointment	Yes, but did not seek vet advice or appointment	Yes, but did not seek vet advice or appointment	Yes, but did not seek vet advice or appointment	Yes, but did not seek vet advice or appointment	Yes, but did not seek vet advice or appointment	Yes, but did not seek vet advice or appointment	Yes, but did not seek vet advice or appointment	Yes, but did not seek vet advice or appointment	Yes, but did not seek vet advice or appointment	Yes, but did not seek vet advice or appointment	Yes, but did not seek vet advice or appointment	Yes, but did not seek vet advice or appointment	Yes, but did not seek vet advice or appointment	Yes, but did not seek vet advice or appointment	Yes, but did not seek vet advice or appointment	Yes, but did not seek vet advice or appointment	Yes, but did not seek vet advice or appointment	Yes, but did not seek vet advice or appointment	Yes, but did not seek vet advice or appointment	Yes, but did not seek vet advice or appointment	No	No	No	No	No	No	No	No	No	No	No	No
345	Labradoodle	No	Yes	No	No	F1B	No	2020-10-07	Male	Yes	Yes	share in house	45-54	F	Yes	Not sure/ can't remember	Yes, and I sought vet advice or vet appointment	Yes, but did not seek vet advice or appointment	Yes, but did not seek vet advice or appointment	Yes, but did not seek vet advice or appointment	Yes, but did not seek vet advice or appointment	Yes, but did not seek vet advice or appointment	Yes, but did not seek vet advice or appointment	Yes, but did not seek vet advice or appointment	Yes, but did not seek vet advice or appointment	Yes, but did not seek vet advice or appointment	Yes, but did not seek vet advice or appointment	Yes, but did not seek vet advice or appointment	Yes, but did not seek vet advice or appointment	Yes, but did not seek vet advice or appointment	Yes, but did not seek vet advice or appointment	Yes, but did not seek vet advice or appointment	Yes, but did not seek vet advice or appointment	Yes, but did not seek vet advice or appointment	Yes, but did not seek vet advice or appointment	Yes, but did not seek vet advice or appointment	Yes, but did not seek vet advice or appointment	No	No	No	No	No	No	No	No	No	No	No	No
346	Labradoodle	No	No	No	Yes	Multi	No	2022-01-21	Female	No	Yes	share in house	35-44	F	Yes	Yes, but did not seek vet advice or appointment	Not sure/ can't remember	Not sure/ can't remember	Yes, but did not seek vet advice or appointment	Yes, but did not seek vet advice or appointment	Yes, but did not seek vet advice or appointment	Yes, but did not seek vet advice or appointment	Yes, but did not seek vet advice or appointment	Yes, but did not seek vet advice or appointment	Yes, but did not seek vet advice or appointment	Yes, but did not seek vet advice or appointment	Yes, but did not seek vet advice or appointment	Yes, but did not seek vet advice or appointment	Yes, but did not seek vet advice or appointment	Yes, but did not seek vet advice or appointment	Yes, but did not seek vet advice or appointment	Yes, but did not seek vet advice or appointment	Yes, but did not seek vet advice or appointment	Yes, but did not seek vet advice or appointment	Yes, but did not seek vet advice or appointment	Yes, but did not seek vet advice or appointment	Yes, but did not seek vet advice or appointment	No	No	No	No	No	No	No	No	No	No	No	No
347	Labradoodle	No	No	Yes	No	F1B	Yes	2022-11-20	Male	No	Yes	Yes	35-44	F	Yes	Yes, but did not seek vet advice or appointment	Yes, but did not seek vet advice or appointment	Yes, but did not seek vet advice or appointment	Yes, but did not seek vet advice or appointment	Yes, but did not seek vet advice or appointment	Yes, but did not seek vet advice or appointment	Yes, but did not seek vet advice or appointment	Yes, but did not seek vet advice or appointment	Yes, but did not seek vet advice or appointment	Yes, but did not seek vet advice or appointment	Yes, but did not seek vet advice or appointment	Yes, but did not seek vet advice or appointment	Yes, but did not seek vet advice or appointment	Yes, but did not seek vet advice or appointment	Yes, but did not seek vet advice or appointment	Yes, but did not seek vet advice or appointment	Yes, but did not seek vet advice or appointment	Yes, but did not seek vet advice or appointment	Yes, but did not seek vet advice or appointment	Yes, but did not seek vet advice or appointment	Yes, but did not seek vet advice or appointment	Yes, but did not seek vet advice or appointment	No	No	No	No	No	No	No	No	No	No	No	No
348	Labradoodle	No	No	No	Yes	Multi	No	2022-10-18	Male	No	Yes	share in house	35-44	F	Yes	Yes, but did not seek vet advice or appointment	Yes, and I sought vet advice or vet appointment	Yes, and I sought vet advice or vet appointment	Yes, but did not seek vet advice or appointment	Yes, but did not seek vet advice or appointment	Yes, but did not seek vet advice or appointment	Yes, but did not seek vet advice or appointment	Yes, but did not seek vet advice or appointment	Yes, but did not seek vet advice or appointment	Not sure/ can't remember	Yes, but did not seek vet advice or appointment	Yes, but did not seek vet advice or appointment	Yes, but did not seek vet advice or appointment	Yes, but did not seek vet advice or appointment	Yes, but did not seek vet advice or appointment	Yes, but did not seek vet advice or appointment	Yes, but did not seek vet advice or appointment	Yes, but did not seek vet advice or appointment	Yes, but did not seek vet advice or appointment	Yes, but did not seek vet advice or appointment	Yes, but did not seek vet advice or appointment	Yes, but did not seek vet advice or appointment	No	No	No	No	No	No	No	No	No	No	No	No
349	Labradoodle	No	No	No	Yes	Multi	No	2021-02-15	Male	Yes	Yes	Yes	55-64	F	Yes	Not sure/ can't remember	Yes, but did not seek vet advice or appointment	Yes, but did not seek vet advice or appointment	Yes, but did not seek vet advice or appointment	Yes, but did not seek vet advice or appointment	Yes, but did not seek vet advice or appointment	Yes, but did not seek vet advice or appointment	Yes, but did not seek vet advice or appointment	Yes, but did not seek vet advice or appointment	Yes, but did not seek vet advice or appointment	Not sure/ can't remember	Yes, but did not seek vet advice or appointment	Yes, but did not seek vet advice or appointment	Yes, but did not seek vet advice or appointment	Yes, but did not seek vet advice or appointment	Yes, but did not seek vet advice or appointment	Yes, but did not seek vet advice or appointment	Yes, but did not seek vet advice or appointment	Yes, but did not seek vet advice or appointment	Yes, but did not seek vet advice or appointment	Yes, but did not seek vet advice or appointment	Yes, but did not seek vet advice or appointment	No	No	Yes, but did not seek vet advice or appointment	No	No	No	No	No	No	No	No	No
350	CKCS	999	999	999	999	999	No	44121	Male	Yes	Yes	Yes	45-54	F	Yes	Yes, but did not seek vet advice or appointment	Yes, but did not seek vet advice or appointment	Yes, but did not seek vet advice or appointment	Yes, but did not seek vet advice or appointment	Yes, but did not seek vet advice or appointment	Yes, but did not seek vet advice or appointment	Yes, but did not seek vet advice or appointment	Yes, but did not seek vet advice or appointment	Yes, but did not seek vet advice or appointment	Not sure/ can't remember	Not sure/ can't remember	Yes, but did not seek vet advice or appointment	Yes, but did not seek vet advice or appointment	Yes, but did not seek vet advice or appointment	Yes, but did not seek vet advice or appointment	Yes, but did not seek vet advice or appointment	Yes, but did not seek vet advice or appointment	Yes, but did not seek vet advice or appointment	Yes, but did not seek vet advice or appointment	Yes, but did not seek vet advice or appointment	Yes, but did not seek vet advice or appointment	Yes, but did not seek vet advice or appointment	No	No	Yes, but did not seek vet advice or appointment	No	No	No	No	No	No	No	No	No
351	CKCS	999	999	999	999	999	Yes	2019-06-14	Female	No	Yes	Yes	999	F	Yes	Yes, but did not seek vet advice or appointment	Yes, but did not seek vet advice or appointment	Yes, but did not seek vet advice or appointment	Yes, but did not seek vet advice or appointment	Yes, but did not seek vet advice or appointment	Yes, but did not seek vet advice or appointment	Yes, but did not seek vet advice or appointment	Yes, but did not seek vet advice or appointment	Yes, but did not seek vet advice or appointment	Yes, but did not seek vet advice or appointment	Not sure/ can't remember	Yes, but did not seek vet advice or appointment	Yes, but did not seek vet advice or appointment	Yes, but did not seek vet advice or appointment	Yes, but did not seek vet advice or appointment	Yes, but did not seek vet advice or appointment	Yes, but did not seek vet advice or appointment	Yes, but did not seek vet advice or appointment	Yes, but did not seek vet advice or appointment	Yes, but did not seek vet advice or appointment	Yes, but did not seek vet advice or appointment	Yes, but did not seek vet advice or appointment	No	No	Yes, but did not seek vet advice or appointment	No	No	No	No	No	No	No	No	No
352	CKCS	999	999	999	999	999	No	44180	Male	No	Yes	Yes	35-44	F	Yes	Not sure/ can't remember	Not sure/ can't remember	Not sure/ can't remember	4	4	4	4	Not sure/ can't remember	Not sure/ can't remember	Not sure/ can't remember	4	Not sure/ can't remember	4	4	4	Not sure/ can't remember	4	4	4	4	Not sure/ can't remember	4	No	No	No	No	No	No	No	No	No	No	No	No
353	CKCS	999	999	999	999	999	Yes	44231	Female	Yes	Yes	share in house	35-44	F	Yes	Yes, but did not seek vet advice or appointment	Yes, but did not seek vet advice or appointment	Yes, and I sought vet advice or vet appointment	Yes, but did not seek vet advice or appointment	Yes, but did not seek vet advice or appointment	Yes, but did not seek vet advice or appointment	Yes, but did not seek vet advice or appointment	Yes, but did not seek vet advice or appointment	Yes, but did not seek vet advice or appointment	Yes, but did not seek vet advice or appointment	Yes, but did not seek vet advice or appointment	Yes, but did not seek vet advice or appointment	Yes, but did not seek vet advice or appointment	Yes, but did not seek vet advice or appointment	Yes, but did not seek vet advice or appointment	Yes, but did not seek vet advice or appointment	Yes, but did not seek vet advice or appointment	Yes, but did not seek vet advice or appointment	Yes, but did not seek vet advice or appointment	Yes, but did not seek vet advice or appointment	Yes, but did not seek vet advice or appointment	Yes, and I sought vet advice or vet appointment	No	No	No	No	No	No	No	No	No	No	No	No
354	Cockapoo	No	Yes	No	No	F1	No	2021-04-08	Female	Yes	Yes	Yes	55-64	F	Yes	Yes, but did not seek vet advice or appointment	Yes, but did not seek vet advice or appointment	Yes, but did not seek vet advice or appointment	Yes, but did not seek vet advice or appointment	Yes, but did not seek vet advice or appointment	Yes, but did not seek vet advice or appointment	Yes, but did not seek vet advice or appointment	Yes, but did not seek vet advice or appointment	Yes, but did not seek vet advice or appointment	Yes, but did not seek vet advice or appointment	Yes, but did not seek vet advice or appointment	Yes, but did not seek vet advice or appointment	Yes, but did not seek vet advice or appointment	Yes, but did not seek vet advice or appointment	Yes, but did not seek vet advice or appointment	Yes, but did not seek vet advice or appointment	Yes, but did not seek vet advice or appointment	Yes, but did not seek vet advice or appointment	Yes, but did not seek vet advice or appointment	Yes, but did not seek vet advice or appointment	Yes, but did not seek vet advice or appointment	Yes, but did not seek vet advice or appointment	No	No	No	No	No	No	No	No	No	No	No	No
355	Labradoodle	No	Yes	No	No	Multi	No	2022-03-12	Male	Yes	Yes	Yes	55-64	F	Yes	Yes, but did not seek vet advice or appointment	Yes, but did not seek vet advice or appointment	Yes, but did not seek vet advice or appointment	Yes, but did not seek vet advice or appointment	Yes, but did not seek vet advice or appointment	Yes, but did not seek vet advice or appointment	Yes, but did not seek vet advice or appointment	Yes, but did not seek vet advice or appointment	Yes, but did not seek vet advice or appointment	Yes, but did not seek vet advice or appointment	Yes, but did not seek vet advice or appointment	Yes, but did not seek vet advice or appointment	Yes, but did not seek vet advice or appointment	Yes, but did not seek vet advice or appointment	Yes, but did not seek vet advice or appointment	Yes, but did not seek vet advice or appointment	Yes, but did not seek vet advice or appointment	Yes, but did not seek vet advice or appointment	Yes, but did not seek vet advice or appointment	Yes, but did not seek vet advice or appointment	Yes, but did not seek vet advice or appointment	Yes, but did not seek vet advice or appointment	No	No	No	No	No	No	No	No	No	No	No	No
356	Labradoodle	No	No	No	Yes	I don't know	No	44918	Male	Yes	Yes	share in house	35-44	F	Yes	Yes, but did not seek vet advice or appointment	Not sure/ can't remember	Yes, but did not seek vet advice or appointment	Yes, but did not seek vet advice or appointment	Yes, but did not seek vet advice or appointment	Yes, but did not seek vet advice or appointment	Yes, but did not seek vet advice or appointment	Yes, but did not seek vet advice or appointment	Yes, and I sought vet advice or vet appointment	Yes, but did not seek vet advice or appointment	Yes, but did not seek vet advice or appointment	Yes, but did not seek vet advice or appointment	Yes, but did not seek vet advice or appointment	Yes, but did not seek vet advice or appointment	Yes, but did not seek vet advice or appointment	Yes, but did not seek vet advice or appointment	Yes, but did not seek vet advice or appointment	Yes, but did not seek vet advice or appointment	Yes, but did not seek vet advice or appointment	Yes, but did not seek vet advice or appointment	Yes, but did not seek vet advice or appointment	Yes, but did not seek vet advice or appointment	No	No	No	No	No	No	No	No	No	No	No	No
357	Cockapoo	Yes	No	No	No	I don't know	No	2021-06-07	Female	Yes	No but I plan to	Yes	35-44	F	Yes	Yes, but did not seek vet advice or appointment	Yes, and I sought vet advice or vet appointment	Yes, and I sought vet advice or vet appointment	Yes, and I sought vet advice or vet appointment	Yes, but did not seek vet advice or appointment	Yes, but did not seek vet advice or appointment	Yes, but did not seek vet advice or appointment	Yes, but did not seek vet advice or appointment	Yes, but did not seek vet advice or appointment	Yes, but did not seek vet advice or appointment	Yes, and I sought vet advice or vet appointment	Yes, but did not seek vet advice or appointment	Yes, but did not seek vet advice or appointment	Yes, but did not seek vet advice or appointment	Yes, but did not seek vet advice or appointment	Yes, but did not seek vet advice or appointment	Yes, but did not seek vet advice or appointment	Yes, but did not seek vet advice or appointment	Yes, but did not seek vet advice or appointment	Yes, but did not seek vet advice or appointment	Yes, but did not seek vet advice or appointment	Yes, but did not seek vet advice or appointment	No	No	Yes, but did not seek vet advice or appointment	No	No	No	No	No	No	No	No	No
358	Labradoodle	No	No	No	Yes	Multi	No	44580	Male	No	Yes	Yes	45-54	F	Yes	Not sure/ can't remember	Not sure/ can't remember	Not sure/ can't remember	Yes, but did not seek vet advice or appointment	Yes, but did not seek vet advice or appointment	Yes, but did not seek vet advice or appointment	Yes, but did not seek vet advice or appointment	Not sure/ can't remember	Yes, but did not seek vet advice or appointment	Yes, but did not seek vet advice or appointment	Not sure/ can't remember	Yes, but did not seek vet advice or appointment	4	Not sure/ can't remember	Yes, but did not seek vet advice or appointment	Yes, but did not seek vet advice or appointment	Yes, but did not seek vet advice or appointment	Yes, but did not seek vet advice or appointment	Yes, but did not seek vet advice or appointment	Yes, but did not seek vet advice or appointment	Yes, but did not seek vet advice or appointment	Yes, but did not seek vet advice or appointment	No	No	Yes, but did not seek vet advice or appointment	Yes, but did not seek vet advice or appointment	No	No	No	No	No	No	No	No
359	CKCS	999	999	999	999	999	Yes	44324	Male	No	Yes	share in house	25-34	F	Yes	Yes, but did not seek vet advice or appointment	Yes, but did not seek vet advice or appointment	Yes, but did not seek vet advice or appointment	Yes, but did not seek vet advice or appointment	Yes, but did not seek vet advice or appointment	Yes, but did not seek vet advice or appointment	Not sure/ can't remember	Not sure/ can't remember	Yes, but did not seek vet advice or appointment	Yes, but did not seek vet advice or appointment	Yes, but did not seek vet advice or appointment	Yes, but did not seek vet advice or appointment	Yes, but did not seek vet advice or appointment	Yes, but did not seek vet advice or appointment	Yes, but did not seek vet advice or appointment	Yes, but did not seek vet advice or appointment	Yes, but did not seek vet advice or appointment	Yes, but did not seek vet advice or appointment	Yes, but did not seek vet advice or appointment	Yes, but did not seek vet advice or appointment	Yes, but did not seek vet advice or appointment	Yes, but did not seek vet advice or appointment	No	Yes, but did not seek vet advice or appointment	No	No	No	No	No	No	No	No	No	No
360	Cocker Spaniel	999	999	999	999	999	Yes	44628	Male	No	Yes	share in house	25-34	F	Yes	Yes, but did not seek vet advice or appointment	Yes, but did not seek vet advice or appointment	Yes, but did not seek vet advice or appointment	Yes, but did not seek vet advice or appointment	Yes, but did not seek vet advice or appointment	Yes, but did not seek vet advice or appointment	Yes, but did not seek vet advice or appointment	Not sure/ can't remember	Yes, but did not seek vet advice or appointment	Yes, but did not seek vet advice or appointment	Yes, but did not seek vet advice or appointment	Yes, but did not seek vet advice or appointment	Yes, but did not seek vet advice or appointment	Yes, but did not seek vet advice or appointment	Yes, but did not seek vet advice or appointment	Yes, but did not seek vet advice or appointment	Yes, but did not seek vet advice or appointment	Yes, but did not seek vet advice or appointment	Yes, but did not seek vet advice or appointment	Yes, but did not seek vet advice or appointment	Yes, but did not seek vet advice or appointment	Yes, but did not seek vet advice or appointment	No	No	No	No	No	No	No	No	No	No	No	No
361	CKCS	999	999	999	999	999	Yes	44548	Male	Yes	Yes	Yes	45-54	M	Yes	Yes, but did not seek vet advice or appointment	Not sure/ can't remember	Not sure/ can't remember	Yes, but did not seek vet advice or appointment	Yes, but did not seek vet advice or appointment	Yes, but did not seek vet advice or appointment	Yes, but did not seek vet advice or appointment	Yes, but did not seek vet advice or appointment	Yes, and I sought vet advice or vet appointment	Yes, but did not seek vet advice or appointment	Not sure/ can't remember	Yes, but did not seek vet advice or appointment	Yes, but did not seek vet advice or appointment	Yes, but did not seek vet advice or appointment	Yes, but did not seek vet advice or appointment	Yes, but did not seek vet advice or appointment	Yes, but did not seek vet advice or appointment	Yes, but did not seek vet advice or appointment	Yes, but did not seek vet advice or appointment	Yes, but did not seek vet advice or appointment	Yes, but did not seek vet advice or appointment	Yes, but did not seek vet advice or appointment	No	No	Yes, but did not seek vet advice or appointment	No	No	No	No	No	No	No	No	No
362	CKCS	999	999	999	999	999	No	2019-02-20	Female	Yes	Yes	share in house	18-24	F	999	999	999	999	999	999	999	999	999	999	999	999	999	999	999	999	999	999	999	999	999	999	999	999	999	999	999	999	999	999	999	999	999	999	999
363	CKCS	999	999	999	999	999	Yes	2022-11-25	Male	No	Yes	Yes	45-54	F	Yes	Yes, but did not seek vet advice or appointment	Yes, but did not seek vet advice or appointment	Yes, but did not seek vet advice or appointment	Yes, but did not seek vet advice or appointment	Yes, but did not seek vet advice or appointment	Yes, but did not seek vet advice or appointment	Yes, but did not seek vet advice or appointment	Yes, but did not seek vet advice or appointment	Yes, but did not seek vet advice or appointment	Yes, but did not seek vet advice or appointment	Not sure/ can't remember	Yes, but did not seek vet advice or appointment	Yes, but did not seek vet advice or appointment	Yes, but did not seek vet advice or appointment	Yes, but did not seek vet advice or appointment	Yes, but did not seek vet advice or appointment	Yes, but did not seek vet advice or appointment	Yes, but did not seek vet advice or appointment	Yes, but did not seek vet advice or appointment	Yes, but did not seek vet advice or appointment	Yes, but did not seek vet advice or appointment	Yes, but did not seek vet advice or appointment	No	No	Yes, but did not seek vet advice or appointment	No	No	No	No	No	No	No	No	No
364	CKCS	999	999	999	999	999	No	999	Female	No	No	Yes	18-24	F	Yes	Yes, but did not seek vet advice or appointment	Yes, but did not seek vet advice or appointment	Yes, but did not seek vet advice or appointment	Yes, but did not seek vet advice or appointment	Yes, but did not seek vet advice or appointment	Yes, but did not seek vet advice or appointment	Yes, but did not seek vet advice or appointment	Yes, but did not seek vet advice or appointment	Yes, but did not seek vet advice or appointment	Yes, but did not seek vet advice or appointment	Yes, but did not seek vet advice or appointment	Yes, but did not seek vet advice or appointment	Yes, but did not seek vet advice or appointment	Yes, but did not seek vet advice or appointment	Yes, but did not seek vet advice or appointment	Yes, but did not seek vet advice or appointment	Yes, but did not seek vet advice or appointment	Yes, but did not seek vet advice or appointment	Yes, but did not seek vet advice or appointment	Yes, but did not seek vet advice or appointment	Yes, but did not seek vet advice or appointment	Yes, but did not seek vet advice or appointment	No	No	No	No	No	No	No	No	No	No	No	No
365	CKCS	999	999	999	999	999	No	44542	Male	No	Yes	Yes	25-34	F	999	999	999	999	999	999	999	999	999	999	999	999	999	999	999	999	999	999	999	999	999	999	999	999	999	999	999	999	999	999	999	999	999	999	999
366	CKCS	999	999	999	999	999	Yes	44886	Female	No	No - put aside money	Yes	25-34	F	Yes	Yes, and I sought vet advice or vet appointment	Yes, but did not seek vet advice or appointment	Yes, but did not seek vet advice or appointment	Yes, but did not seek vet advice or appointment	Yes, but did not seek vet advice or appointment	Yes, but did not seek vet advice or appointment	Yes, but did not seek vet advice or appointment	Yes, but did not seek vet advice or appointment	Yes, but did not seek vet advice or appointment	Yes, but did not seek vet advice or appointment	Yes, but did not seek vet advice or appointment	Yes, but did not seek vet advice or appointment	Yes, but did not seek vet advice or appointment	Yes, but did not seek vet advice or appointment	Yes, but did not seek vet advice or appointment	Yes, but did not seek vet advice or appointment	Yes, but did not seek vet advice or appointment	Yes, but did not seek vet advice or appointment	Yes, but did not seek vet advice or appointment	Yes, but did not seek vet advice or appointment	Yes, but did not seek vet advice or appointment	Yes, but did not seek vet advice or appointment	No	No	No	No	No	No	No	No	No	No	No	No
367	Labradoodle	No	No	Yes	No	F2	999	999	999	999	999	999	999	999	999	999	999	999	999	999	999	999	999	999	999	999	999	999	999	999	999	999	999	999	999	999	999	999	999	999	999	999	999	999	999	999	999	999	999
368	CKCS	999	999	999	999	999	999	999	999	999	999	999	999	999	999	999	999	999	999	999	999	999	999	999	999	999	999	999	999	999	999	999	999	999	999	999	999	999	999	999	999	999	999	999	999	999	999	999	999
369	CKCS	999	999	999	999	999	Yes	2022-11-24	Male	No	Yes	Yes	35-44	F	Yes	Yes, but did not seek vet advice or appointment	Yes, but did not seek vet advice or appointment	Yes, but did not seek vet advice or appointment	Yes, but did not seek vet advice or appointment	Yes, but did not seek vet advice or appointment	Yes, but did not seek vet advice or appointment	Yes, but did not seek vet advice or appointment	Yes, but did not seek vet advice or appointment	Yes, but did not seek vet advice or appointment	Yes, but did not seek vet advice or appointment	Yes, but did not seek vet advice or appointment	Yes, but did not seek vet advice or appointment	Yes, but did not seek vet advice or appointment	Yes, but did not seek vet advice or appointment	Yes, but did not seek vet advice or appointment	Yes, but did not seek vet advice or appointment	Yes, but did not seek vet advice or appointment	Yes, but did not seek vet advice or appointment	Yes, but did not seek vet advice or appointment	Yes, but did not seek vet advice or appointment	Yes, but did not seek vet advice or appointment	Yes, but did not seek vet advice or appointment	No	No	No	No	No	No	No	No	No	No	No	No
370	CKCS	999	999	999	999	999	Yes	44172	Male	Yes	Yes	share in house	25-34	F	Yes	Yes, but did not seek vet advice or appointment	Yes, but did not seek vet advice or appointment	Yes, but did not seek vet advice or appointment	Yes, but did not seek vet advice or appointment	Yes, but did not seek vet advice or appointment	Yes, but did not seek vet advice or appointment	Yes, but did not seek vet advice or appointment	Yes, but did not seek vet advice or appointment	Yes, but did not seek vet advice or appointment	Yes, but did not seek vet advice or appointment	Yes, but did not seek vet advice or appointment	Yes, but did not seek vet advice or appointment	Yes, but did not seek vet advice or appointment	Yes, but did not seek vet advice or appointment	Yes, but did not seek vet advice or appointment	Yes, but did not seek vet advice or appointment	Yes, but did not seek vet advice or appointment	Yes, but did not seek vet advice or appointment	Yes, but did not seek vet advice or appointment	Yes, but did not seek vet advice or appointment	Yes, but did not seek vet advice or appointment	Yes, but did not seek vet advice or appointment	No	No	No	No	No	No	No	No	No	No	No	No
371	CKCS	999	999	999	999	999	No	44490	Female	Yes	No - put aside money	share in house	35-44	F	Yes	Yes, but did not seek vet advice or appointment	Yes, but did not seek vet advice or appointment	Yes, but did not seek vet advice or appointment	Yes, but did not seek vet advice or appointment	Yes, but did not seek vet advice or appointment	Yes, but did not seek vet advice or appointment	Yes, but did not seek vet advice or appointment	Yes, but did not seek vet advice or appointment	Yes, but did not seek vet advice or appointment	Yes, but did not seek vet advice or appointment	Yes, but did not seek vet advice or appointment	Yes, but did not seek vet advice or appointment	Yes, but did not seek vet advice or appointment	Yes, but did not seek vet advice or appointment	Yes, but did not seek vet advice or appointment	Yes, but did not seek vet advice or appointment	Yes, but did not seek vet advice or appointment	Yes, but did not seek vet advice or appointment	Yes, but did not seek vet advice or appointment	Yes, but did not seek vet advice or appointment	Yes, but did not seek vet advice or appointment	Yes, but did not seek vet advice or appointment	No	No	No	No	No	No	No	No	No	No	No	No
372	CKCS	999	999	999	999	999	Yes	7122019	Male	Yes	Yes	Yes	25-34	F	Yes	Yes, but did not seek vet advice or appointment	Yes, but did not seek vet advice or appointment	Yes, and I sought vet advice or vet appointment	Yes, but did not seek vet advice or appointment	Yes, but did not seek vet advice or appointment	Yes, but did not seek vet advice or appointment	Yes, but did not seek vet advice or appointment	Yes, and I sought vet advice or vet appointment	Yes, but did not seek vet advice or appointment	Yes, but did not seek vet advice or appointment	Yes, but did not seek vet advice or appointment	Yes, but did not seek vet advice or appointment	Yes, but did not seek vet advice or appointment	Yes, but did not seek vet advice or appointment	Yes, but did not seek vet advice or appointment	Yes, but did not seek vet advice or appointment	Yes, but did not seek vet advice or appointment	Yes, but did not seek vet advice or appointment	Yes, but did not seek vet advice or appointment	Yes, but did not seek vet advice or appointment	Yes, but did not seek vet advice or appointment	Yes, but did not seek vet advice or appointment	No	No	No	No	No	No	No	No	No	No	No	No
373	CKCS	999	999	999	999	999	No	2021-07-24	Female	No	Yes	Yes	35-44	F	Yes	Yes, but did not seek vet advice or appointment	Yes, and I sought vet advice or vet appointment	Yes, but did not seek vet advice or appointment	Yes, but did not seek vet advice or appointment	Yes, and I sought vet advice or vet appointment	Yes, but did not seek vet advice or appointment	Yes, but did not seek vet advice or appointment	Yes, but did not seek vet advice or appointment	Not sure/ can't remember	Yes, but did not seek vet advice or appointment	Not sure/ can't remember	Yes, but did not seek vet advice or appointment	Yes, but did not seek vet advice or appointment	Yes, but did not seek vet advice or appointment	Yes, but did not seek vet advice or appointment	Yes, but did not seek vet advice or appointment	Yes, but did not seek vet advice or appointment	Yes, but did not seek vet advice or appointment	Yes, but did not seek vet advice or appointment	Yes, but did not seek vet advice or appointment	Yes, but did not seek vet advice or appointment	Yes, but did not seek vet advice or appointment	No	No	Yes, but did not seek vet advice or appointment	No	No	No	No	No	No	No	No	No
374	CKCS	999	999	999	999	999	Yes	43668	Male	No	Yes	share in house	25-34	F	Yes	Yes, and I sought vet advice or vet appointment	Yes, but did not seek vet advice or appointment	Yes, but did not seek vet advice or appointment	Yes, but did not seek vet advice or appointment	Yes, but did not seek vet advice or appointment	Yes, but did not seek vet advice or appointment	Yes, but did not seek vet advice or appointment	Yes, but did not seek vet advice or appointment	Yes, but did not seek vet advice or appointment	Yes, but did not seek vet advice or appointment	Yes, and I sought vet advice or vet appointment	Yes, but did not seek vet advice or appointment	Yes, but did not seek vet advice or appointment	Yes, but did not seek vet advice or appointment	Yes, but did not seek vet advice or appointment	Yes, but did not seek vet advice or appointment	Yes, but did not seek vet advice or appointment	Yes, but did not seek vet advice or appointment	Not sure/ can't remember	Yes, but did not seek vet advice or appointment	Yes, but did not seek vet advice or appointment	Yes, but did not seek vet advice or appointment	No	No	Yes, but did not seek vet advice or appointment	No	No	No	No	No	No	No	No	No
375	Cavapoo	No	Yes	No	No	F1	No	2018-12-18	Female	Yes	Yes	Yes	55-64	F	Yes	Yes, but did not seek vet advice or appointment	Yes, but did not seek vet advice or appointment	Yes, but did not seek vet advice or appointment	Yes, but did not seek vet advice or appointment	Yes, but did not seek vet advice or appointment	Yes, but did not seek vet advice or appointment	Yes, but did not seek vet advice or appointment	Yes, but did not seek vet advice or appointment	Yes, but did not seek vet advice or appointment	Yes, but did not seek vet advice or appointment	Yes, and I sought vet advice or vet appointment	Yes, but did not seek vet advice or appointment	Yes, but did not seek vet advice or appointment	Yes, but did not seek vet advice or appointment	Yes, but did not seek vet advice or appointment	Yes, but did not seek vet advice or appointment	Yes, but did not seek vet advice or appointment	Yes, but did not seek vet advice or appointment	Yes, but did not seek vet advice or appointment	Yes, but did not seek vet advice or appointment	Yes, but did not seek vet advice or appointment	Yes, but did not seek vet advice or appointment	No	No	Yes, but did not seek vet advice or appointment	No	No	No	No	No	No	No	No	No
376	CKCS	999	999	999	999	999	No	2021-06-13	Female	Yes	Yes	share in house	35-44	M	Yes	Yes, but did not seek vet advice or appointment	Not sure/ can't remember	Yes, but did not seek vet advice or appointment	Yes, but did not seek vet advice or appointment	Yes, but did not seek vet advice or appointment	Yes, but did not seek vet advice or appointment	Yes, but did not seek vet advice or appointment	Yes, but did not seek vet advice or appointment	Yes, but did not seek vet advice or appointment	Yes, but did not seek vet advice or appointment	Yes, but did not seek vet advice or appointment	Yes, but did not seek vet advice or appointment	Yes, but did not seek vet advice or appointment	Yes, but did not seek vet advice or appointment	Yes, but did not seek vet advice or appointment	Yes, but did not seek vet advice or appointment	Yes, but did not seek vet advice or appointment	Yes, but did not seek vet advice or appointment	Yes, but did not seek vet advice or appointment	Yes, but did not seek vet advice or appointment	Yes, but did not seek vet advice or appointment	Yes, but did not seek vet advice or appointment	No	No	No	No	No	No	No	No	No	No	No	No
377	CKCS	999	999	999	999	999	No	43832	Female	Yes	Yes	Yes	45-54	F	Yes	Not sure/ can't remember	Not sure/ can't remember	Yes, but did not seek vet advice or appointment	Yes, but did not seek vet advice or appointment	Yes, but did not seek vet advice or appointment	Yes, but did not seek vet advice or appointment	Yes, but did not seek vet advice or appointment	Yes, but did not seek vet advice or appointment	Yes, but did not seek vet advice or appointment	Yes, but did not seek vet advice or appointment	Yes, but did not seek vet advice or appointment	Yes, but did not seek vet advice or appointment	Yes, but did not seek vet advice or appointment	Yes, but did not seek vet advice or appointment	Yes, but did not seek vet advice or appointment	Yes, but did not seek vet advice or appointment	Yes, but did not seek vet advice or appointment	Yes, but did not seek vet advice or appointment	Yes, but did not seek vet advice or appointment	Yes, but did not seek vet advice or appointment	Yes, but did not seek vet advice or appointment	Yes, but did not seek vet advice or appointment	No	No	No	No	No	No	No	No	No	No	No	No
378	Labradoodle	No	No	Yes	No	Multi	No	44540	Female	Yes	Yes	Yes	55-64	F	Yes	Yes, but did not seek vet advice or appointment	Not sure/ can't remember	Yes, and I sought vet advice or vet appointment	Not sure/ can't remember	Yes, but did not seek vet advice or appointment	Yes, but did not seek vet advice or appointment	Not sure/ can't remember	Not sure/ can't remember	Yes, but did not seek vet advice or appointment	Yes, but did not seek vet advice or appointment	Yes, but did not seek vet advice or appointment	Yes, but did not seek vet advice or appointment	Yes, but did not seek vet advice or appointment	Yes, but did not seek vet advice or appointment	Yes, but did not seek vet advice or appointment	Yes, but did not seek vet advice or appointment	Yes, but did not seek vet advice or appointment	Yes, but did not seek vet advice or appointment	Yes, but did not seek vet advice or appointment	Yes, but did not seek vet advice or appointment	Yes, but did not seek vet advice or appointment	Not sure/ can't remember	No	No	No	No	No	No	No	No	No	No	No	No
379	CKCS	999	999	999	999	999	Yes	2020-04-10	Male	No	Yes	share in house	25-34	F	Yes	Yes, and I sought vet advice or vet appointment	Not sure/ can't remember	Yes, but did not seek vet advice or appointment	Yes, but did not seek vet advice or appointment	Yes, but did not seek vet advice or appointment	Yes, but did not seek vet advice or appointment	Yes, but did not seek vet advice or appointment	Yes, but did not seek vet advice or appointment	Yes, but did not seek vet advice or appointment	Yes, but did not seek vet advice or appointment	Yes, and I sought vet advice or vet appointment	Yes, but did not seek vet advice or appointment	Yes, but did not seek vet advice or appointment	Yes, but did not seek vet advice or appointment	Yes, but did not seek vet advice or appointment	Not sure/ can't remember	Yes, but did not seek vet advice or appointment	Yes, but did not seek vet advice or appointment	Yes, but did not seek vet advice or appointment	Yes, but did not seek vet advice or appointment	Yes, but did not seek vet advice or appointment	Yes, but did not seek vet advice or appointment	No	No	Yes, but did not seek vet advice or appointment	No	No	No	No	No	No	No	No	No
380	CKCS	999	999	999	999	999	No	2020-03-20	Male	No	Yes	999	999	999	999	999	999	999	999	999	999	999	999	999	999	999	999	999	999	999	999	999	999	999	999	999	999	999	999	999	999	999	999	999	999	999	999	999	999
381	CKCS	999	999	999	999	999	Yes	2020-07-14	Male	Yes	Yes	share in house	25-34	F	Yes	Not sure/ can't remember	Not sure/ can't remember	Yes, but did not seek vet advice or appointment	Yes, but did not seek vet advice or appointment	Yes, but did not seek vet advice or appointment	Yes, but did not seek vet advice or appointment	Yes, but did not seek vet advice or appointment	Yes, but did not seek vet advice or appointment	Not sure/ can't remember	Yes, but did not seek vet advice or appointment	Not sure/ can't remember	Yes, but did not seek vet advice or appointment	Yes, but did not seek vet advice or appointment	Yes, but did not seek vet advice or appointment	Yes, but did not seek vet advice or appointment	Yes, but did not seek vet advice or appointment	Yes, but did not seek vet advice or appointment	Yes, but did not seek vet advice or appointment	Yes, but did not seek vet advice or appointment	Yes, but did not seek vet advice or appointment	Yes, but did not seek vet advice or appointment	Yes, but did not seek vet advice or appointment	No	No	Yes, but did not seek vet advice or appointment	No	No	No	No	No	No	No	No	No
382	CKCS	999	999	999	999	999	Not sure	44753	Male	No	Yes	Yes	25-34	F	Yes	Yes, but did not seek vet advice or appointment	Yes, and I sought vet advice or vet appointment	Not sure/ can't remember	Yes, but did not seek vet advice or appointment	Yes, but did not seek vet advice or appointment	Yes, but did not seek vet advice or appointment	Yes, but did not seek vet advice or appointment	Yes, but did not seek vet advice or appointment	Yes, but did not seek vet advice or appointment	Yes, but did not seek vet advice or appointment	Yes, but did not seek vet advice or appointment	Yes, but did not seek vet advice or appointment	Yes, but did not seek vet advice or appointment	Not sure/ can't remember	Yes, but did not seek vet advice or appointment	Yes, but did not seek vet advice or appointment	Yes, but did not seek vet advice or appointment	Yes, but did not seek vet advice or appointment	Yes, but did not seek vet advice or appointment	Yes, but did not seek vet advice or appointment	Yes, but did not seek vet advice or appointment	Yes, but did not seek vet advice or appointment	No	No	No	No	No	No	No	No	No	No	No	No
383	Cavapoo	No	No	No	Yes	I don't know	No	999	Female	Yes	Yes	share in house	35-44	F	999	999	999	999	999	999	999	999	999	999	999	999	999	999	999	999	999	999	999	999	999	999	999	999	999	999	999	999	999	999	999	999	999	999	999
384	CKCS	999	999	999	999	999	Yes	2020-10-19	Female	No	Yes	Yes	35-44	F	Yes	Yes, but did not seek vet advice or appointment	Yes, but did not seek vet advice or appointment	Yes, but did not seek vet advice or appointment	Yes, but did not seek vet advice or appointment	Not sure/ can't remember	Yes, but did not seek vet advice or appointment	Yes, but did not seek vet advice or appointment	Yes, but did not seek vet advice or appointment	Yes, but did not seek vet advice or appointment	Yes, but did not seek vet advice or appointment	Yes, but did not seek vet advice or appointment	Yes, but did not seek vet advice or appointment	Not sure/ can't remember	Yes, but did not seek vet advice or appointment	Yes, but did not seek vet advice or appointment	Yes, but did not seek vet advice or appointment	Yes, but did not seek vet advice or appointment	Yes, but did not seek vet advice or appointment	Yes, but did not seek vet advice or appointment	Yes, but did not seek vet advice or appointment	Yes, but did not seek vet advice or appointment	Yes, but did not seek vet advice or appointment	No	No	No	No	No	No	No	No	No	No	No	No
385	CKCS	999	999	999	999	999	No	2022-03-04	Female	No	Yes	share in house	35-44	F	Yes	Yes, but did not seek vet advice or appointment	Yes, and I sought vet advice or vet appointment	Not sure/ can't remember	Yes, but did not seek vet advice or appointment	Yes, and I sought vet advice or vet appointment	Yes, but did not seek vet advice or appointment	Yes, but did not seek vet advice or appointment	Yes, but did not seek vet advice or appointment	Yes, but did not seek vet advice or appointment	Yes, but did not seek vet advice or appointment	Yes, but did not seek vet advice or appointment	Yes, but did not seek vet advice or appointment	Yes, but did not seek vet advice or appointment	Yes, but did not seek vet advice or appointment	Yes, but did not seek vet advice or appointment	Yes, but did not seek vet advice or appointment	Yes, but did not seek vet advice or appointment	Yes, but did not seek vet advice or appointment	Yes, but did not seek vet advice or appointment	Yes, but did not seek vet advice or appointment	Yes, but did not seek vet advice or appointment	Yes, but did not seek vet advice or appointment	No	No	No	No	No	No	No	No	No	No	No	No
386	Labradoodle	No	No	No	Yes	Multi	No	2021-03-17	Male	Yes	Yes	share in house	45-54	F	Yes	Yes, but did not seek vet advice or appointment	Yes, but did not seek vet advice or appointment	Yes, but did not seek vet advice or appointment	Yes, but did not seek vet advice or appointment	Yes, but did not seek vet advice or appointment	Yes, but did not seek vet advice or appointment	Yes, but did not seek vet advice or appointment	Yes, but did not seek vet advice or appointment	Yes, but did not seek vet advice or appointment	Yes, and I sought vet advice or vet appointment	Yes, but did not seek vet advice or appointment	Yes, but did not seek vet advice or appointment	Yes, but did not seek vet advice or appointment	Yes, but did not seek vet advice or appointment	Yes, but did not seek vet advice or appointment	Yes, but did not seek vet advice or appointment	Yes, but did not seek vet advice or appointment	Yes, but did not seek vet advice or appointment	Yes, but did not seek vet advice or appointment	Yes, but did not seek vet advice or appointment	Yes, but did not seek vet advice or appointment	Yes, and I sought vet advice or vet appointment	No	No	No	No	No	No	No	No	No	No	No	No
387	CKCS	999	999	999	999	999	No	2021-08-07	Female	No	Yes	Yes	45-54	F	Yes	Yes, but did not seek vet advice or appointment	Not sure/ can't remember	Not sure/ can't remember	Yes, but did not seek vet advice or appointment	Yes, but did not seek vet advice or appointment	Yes, but did not seek vet advice or appointment	Yes, but did not seek vet advice or appointment	Yes, but did not seek vet advice or appointment	Yes, but did not seek vet advice or appointment	Yes, but did not seek vet advice or appointment	Not sure/ can't remember	Yes, but did not seek vet advice or appointment	Yes, but did not seek vet advice or appointment	Yes, but did not seek vet advice or appointment	Yes, but did not seek vet advice or appointment	Yes, but did not seek vet advice or appointment	Yes, but did not seek vet advice or appointment	Yes, but did not seek vet advice or appointment	Yes, but did not seek vet advice or appointment	Yes, but did not seek vet advice or appointment	Yes, but did not seek vet advice or appointment	Yes, but did not seek vet advice or appointment	No	No	Yes, but did not seek vet advice or appointment	No	No	No	No	No	No	No	No	No
388	CKCS	999	999	999	999	999	Yes	2021-06-19	Female	No	No - put aside money	share in house	35-44	F	Yes	Not sure/ can't remember	Yes, but did not seek vet advice or appointment	Yes, but did not seek vet advice or appointment	Yes, but did not seek vet advice or appointment	Yes, but did not seek vet advice or appointment	Yes, but did not seek vet advice or appointment	Yes, but did not seek vet advice or appointment	Yes, but did not seek vet advice or appointment	Yes, but did not seek vet advice or appointment	Yes, but did not seek vet advice or appointment	Yes, but did not seek vet advice or appointment	Yes, but did not seek vet advice or appointment	Yes, but did not seek vet advice or appointment	Yes, but did not seek vet advice or appointment	Yes, but did not seek vet advice or appointment	Yes, but did not seek vet advice or appointment	Yes, but did not seek vet advice or appointment	Yes, but did not seek vet advice or appointment	Yes, but did not seek vet advice or appointment	Yes, but did not seek vet advice or appointment	Yes, but did not seek vet advice or appointment	Yes, but did not seek vet advice or appointment	No	No	No	No	No	No	No	No	No	No	No	No
389	CKCS	999	999	999	999	999	999	999	999	999	999	999	999	999	999	999	999	999	999	999	999	999	999	999	999	999	999	999	999	999	999	999	999	999	999	999	999	999	999	999	999	999	999	999	999	999	999	999	999
390	CKCS	999	999	999	999	999	999	999	999	999	999	999	999	999	999	999	999	999	999	999	999	999	999	999	999	999	999	999	999	999	999	999	999	999	999	999	999	999	999	999	999	999	999	999	999	999	999	999	999
391	CKCS	999	999	999	999	999	No	2019-07-19	Male	Yes	Yes	Yes	45-54	F	Yes	Yes, but did not seek vet advice or appointment	Yes, but did not seek vet advice or appointment	Yes, but did not seek vet advice or appointment	Yes, but did not seek vet advice or appointment	Yes, but did not seek vet advice or appointment	Yes, but did not seek vet advice or appointment	Yes, but did not seek vet advice or appointment	Yes, but did not seek vet advice or appointment	Yes, but did not seek vet advice or appointment	Yes, but did not seek vet advice or appointment	Yes, but did not seek vet advice or appointment	Yes, but did not seek vet advice or appointment	Yes, but did not seek vet advice or appointment	Yes, but did not seek vet advice or appointment	Yes, but did not seek vet advice or appointment	Yes, but did not seek vet advice or appointment	Yes, but did not seek vet advice or appointment	Yes, but did not seek vet advice or appointment	Yes, but did not seek vet advice or appointment	Yes, but did not seek vet advice or appointment	Yes, but did not seek vet advice or appointment	Yes, but did not seek vet advice or appointment	No	No	No	No	No	No	No	No	No	No	No	No
392	CKCS	999	999	999	999	999	999	999	999	999	999	999	999	999	999	999	999	999	999	999	999	999	999	999	999	999	999	999	999	999	999	999	999	999	999	999	999	999	999	999	999	999	999	999	999	999	999	999	999
393	CKCS	999	999	999	999	999	999	999	999	999	999	999	999	999	999	999	999	999	999	999	999	999	999	999	999	999	999	999	999	999	999	999	999	999	999	999	999	999	999	999	999	999	999	999	999	999	999	999	999
394	CKCS	999	999	999	999	999	No	44815	Female	No	Yes	Yes	45-54	F	Yes	Yes, but did not seek vet advice or appointment	Yes, and I sought vet advice or vet appointment	Yes, and I sought vet advice or vet appointment	Yes, but did not seek vet advice or appointment	Yes, but did not seek vet advice or appointment	Yes, but did not seek vet advice or appointment	Yes, but did not seek vet advice or appointment	Not sure/ can't remember	Yes, but did not seek vet advice or appointment	Yes, but did not seek vet advice or appointment	Not sure/ can't remember	Yes, but did not seek vet advice or appointment	Yes, but did not seek vet advice or appointment	Yes, but did not seek vet advice or appointment	Yes, but did not seek vet advice or appointment	Yes, but did not seek vet advice or appointment	Yes, but did not seek vet advice or appointment	Yes, but did not seek vet advice or appointment	Yes, but did not seek vet advice or appointment	Yes, but did not seek vet advice or appointment	Yes, but did not seek vet advice or appointment	Yes, and I sought vet advice or vet appointment	No	No	Yes, but did not seek vet advice or appointment	No	No	No	No	No	No	No	No	No
[truncated: 9,010 more rows]
[truncated: 35 more columns]
